# Supplementary material for: Triphenyl­bis(2,4,5-trifluoro-3-methoxy­benzoato)anti­mony(V)
Source: Acta Crystallogr Sect E Struct Rep Online. 2008 Sep 20;64(Pt 10):m1303. doi: 10.1107/S1600536808029656 (PMC2959366; doi:10.1107/S1600536808029656)
Supplement: Supplementary file 1 [file e-64-m1303-sup1.cif]

##############################################################################
###                                                                        ###
###        Electronic paper (Acta Crystallographica Section E)             ###
###                                                                        ###
##############################################################################
#                                                                            #
# This CIF contains the data in a paper accepted for publication in Acta     #
# Crystallographica Section E. It conforms to the requirements of Notes      #
# for Authors for Section E, and has been peer reviewed under the auspices   #
# of the IUCr Commission on Journals.                                        #
#                                                                            #
# Full details of the Crystallographic Information File format               #
# are given in the paper "The Crystallographic Information File (CIF):       #
# a New Standard Archive File for Crystallography" by S. R. Hall, F. H.      #
# Allen and I. D. Brown [Acta Cryst. (1991), A47, 655-685].                  #
#                                                                            #
# The current version of the core CIF dictionary is obtainable from          #
# ftp://ftp.iucr.org/pub/cif_core.dic. The current version number is 2.4.    #
#                                                                            #
# Software is freely available for graphical display of the structure(s) in  #
# this CIF.  For information consult the CIF home page http://www.iucr.org/  #
# cif/home.html                                                              #
#                                                                            #
# This file may be used for bona fide research purposes within the           #
# scientific community so long as proper attribution is given to the journal # 
# article from which it was obtained.                                        #
#                                                                            #
##############################################################################
                                             
data_I
_audit_creation_method     SHELXL-97
_chemical_name_systematic
;
Triphenylbis(2,4,5-trifluoro-3-methoxybenzoato)antimony(V)
;
_chemical_name_common     ?
_chemical_formula_moiety     'C34 H23 F6 O6 Sb'
_chemical_formula_sum     'C34 H23 F6 O6 Sb'
_chemical_formula_iupac     '[Sb (C6 H5)3 (C8 H4 F3 O3)2]'
_chemical_formula_weight     763.27
_chemical_melting_point     ?
_symmetry_cell_setting     'Monoclinic'
_symmetry_space_group_name_H-M     'C 2/c'
_symmetry_space_group_name_Hall     '-C 2yc'
loop_
    _symmetry_equiv_pos_as_xyz
    'x, y, z'
    '-x, y, -z+1/2'
    'x+1/2, y+1/2, z'
    '-x+1/2, y+1/2, -z+1/2'
    '-x, -y, -z'
    'x, -y, z-1/2'
    '-x+1/2, -y+1/2, -z'
    'x+1/2, -y+1/2, z-1/2'
_cell_length_a     12.7970(14)
_cell_length_b     22.890(2)
_cell_length_c     12.5131(10)
_cell_angle_alpha     90.00
_cell_angle_beta     120.107(2)
_cell_angle_gamma     90.00
_cell_volume     3170.9(5)
_cell_formula_units_Z     4
_cell_measurement_reflns_used     3589
_cell_measurement_theta_min     2.602
_cell_measurement_theta_max     23.864
_cell_measurement_temperature     293(2)
_exptl_crystal_description     block
_exptl_crystal_colour     colourless
_exptl_crystal_size_max     0.50
_exptl_crystal_size_mid     0.40
_exptl_crystal_size_min     0.35
_exptl_crystal_density_diffrn     1.599
_exptl_crystal_density_meas     ?
_exptl_crystal_density_method     'not measured'
_exptl_crystal_F_000     1520
_exptl_absorpt_coefficient_mu     0.950
_exptl_absorpt_correction_type     multi-scan
_exptl_absorpt_process_details     '(SADABS; Sheldrick, 1996)'
_exptl_absorpt_correction_T_min     0.635
_exptl_absorpt_correction_T_max     0.718
_exptl_special_details
;
;
_diffrn_ambient_temperature     293(2)
_diffrn_radiation_type     MoK\a
_diffrn_radiation_wavelength     0.71073
_diffrn_radiation_source     'fine-focus sealed tube'
_diffrn_radiation_monochromator     graphite
_diffrn_measurement_device_type     'Bruker SMART area-detector'
_diffrn_measurement_method     '\f and \w'
_diffrn_detector_area_resol_mean     ?
_diffrn_reflns_number     7869
_diffrn_reflns_av_R_equivalents     0.0361
_diffrn_reflns_av_sigmaI/netI     0.0392
_diffrn_reflns_theta_min     2.04
_diffrn_reflns_theta_max     25.01
_diffrn_reflns_theta_full     25.01
_diffrn_measured_fraction_theta_max     0.997
_diffrn_measured_fraction_theta_full     0.997
_diffrn_reflns_limit_h_min     -10
_diffrn_reflns_limit_h_max     15
_diffrn_reflns_limit_k_min     -27
_diffrn_reflns_limit_k_max     23
_diffrn_reflns_limit_l_min     -14
_diffrn_reflns_limit_l_max     14
_diffrn_standards_number     ?
_diffrn_standards_interval_count     ?
_diffrn_standards_interval_time     ?
_diffrn_standards_decay_%     ?
_reflns_number_total     2791
_reflns_number_gt     2338
_reflns_threshold_expression     I>2\s(I)
_refine_ls_structure_factor_coef     Fsqd
_refine_ls_matrix_type     full
_refine_ls_R_factor_all     0.0443
_refine_ls_R_factor_gt     0.0309
_refine_ls_wR_factor_gt     0.0767
_refine_ls_wR_factor_ref     0.0925
_refine_ls_goodness_of_fit_ref     1.008
_refine_ls_restrained_S_all     1.008
_refine_ls_number_reflns     2791
_refine_ls_number_parameters     215
_refine_ls_number_restraints     0
_refine_ls_hydrogen_treatment     constr
_refine_ls_weighting_scheme     calc
_refine_ls_weighting_details
          'calc w=1/[\s^2^(Fo^2^)+(0.053P)^2^+2.3063P] where P=(Fo^2^+2Fc^2^)/3'
_atom_sites_solution_hydrogens     geom
_atom_sites_solution_primary     direct
_atom_sites_solution_secondary     difmap
_refine_ls_shift/su_max     0.001
_refine_ls_shift/su_mean     0.000
_refine_diff_density_max     0.979
_refine_diff_density_min     -0.369
_refine_ls_extinction_method     none
_refine_ls_extinction_coef     ?
loop_
    _atom_type_symbol
    _atom_type_description
    _atom_type_scat_dispersion_real
    _atom_type_scat_dispersion_imag
    _atom_type_scat_source
    'C' 'C' 0.0033 0.0016
                         'International Tables Vol C Tables 4.2.6.8 and 6.1.1.4'
    'H' 'H' 0.0000 0.0000
                         'International Tables Vol C Tables 4.2.6.8 and 6.1.1.4'
    'F' 'F' 0.0171 0.0103
                         'International Tables Vol C Tables 4.2.6.8 and 6.1.1.4'
    'O' 'O' 0.0106 0.0060
                         'International Tables Vol C Tables 4.2.6.8 and 6.1.1.4'
    'Sb' 'Sb' -0.5866 1.5461
                         'International Tables Vol C Tables 4.2.6.8 and 6.1.1.4'
_computing_data_collection     'SMART (Siemens, 1996)'
_computing_cell_refinement     'SAINT (Siemens, 1996)'
_computing_data_reduction     'SAINT (Siemens, 1996)'
_computing_structure_solution     'SHELXS97 (Sheldrick, 2008)'
_computing_structure_refinement     'SHELXL97 (Sheldrick, 2008)'
_computing_molecular_graphics     'SHELXTL (Sheldrick, 2008)'
_computing_publication_material     'SHELXTL (Sheldrick, 2008)'
loop_
    _atom_site_type_symbol
    _atom_site_label
    _atom_site_fract_x
    _atom_site_fract_y
    _atom_site_fract_z
    _atom_site_U_iso_or_equiv
    _atom_site_adp_type
    _atom_site_calc_flag
    _atom_site_refinement_flags
    _atom_site_occupancy
    _atom_site_disorder_assembly
    _atom_site_disorder_group
    Sb Sb1 0.5000 0.601220(13) 0.7500 0.04156(14) Uani d S 1 . .
    F F1 0.2452(3) 0.54248(11) 0.8929(3) 0.0850(8) Uani d . 1 . .
    F F2 -0.0110(3) 0.65440(19) 0.9796(3) 0.1229(13) Uani d . 1 . .
    F F3 0.0513(3) 0.75229(15) 0.9055(3) 0.1104(11) Uani d . 1 . .
    O O1 0.3684(2) 0.59621(10) 0.8065(2) 0.0501(6) Uani d . 1 . .
    O O2 0.3552(2) 0.69304(12) 0.7893(3) 0.0614(7) Uani d . 1 . .
    O O3 0.0880(4) 0.54671(19) 0.9730(4) 0.1077(13) Uani d . 1 . .
    C C1 0.3247(3) 0.64637(17) 0.8139(3) 0.0501(9) Uani d . 1 . .
    C C2 0.2343(3) 0.64523(17) 0.8571(3) 0.0515(9) Uani d . 1 . .
    C C3 0.2004(4) 0.59594(19) 0.8951(4) 0.0608(11) Uani d . 1 . .
    C C4 0.1193(4) 0.5976(2) 0.9386(5) 0.0745(14) Uani d . 1 . .
    C C5 0.0708(4) 0.6507(3) 0.9410(5) 0.0808(15) Uani d . 1 . .
    C C6 0.1022(4) 0.7004(3) 0.9027(5) 0.0789(14) Uani d . 1 . .
    C C7 0.1836(3) 0.6985(2) 0.8621(4) 0.0612(10) Uani d . 1 . .
    H H7 0.2052 0.7327 0.8380 0.073 Uiso calc R 1 . .
    C C8 0.1418(6) 0.5380(3) 1.1036(6) 0.121(2) Uani d . 1 . .
    H H8A 0.2277 0.5425 1.1423 0.181 Uiso calc R 1 . .
    H H8B 0.1233 0.4994 1.1192 0.181 Uiso calc R 1 . .
    H H8C 0.1102 0.5663 1.1367 0.181 Uiso calc R 1 . .
    C C9 0.6319(3) 0.63273(16) 0.9264(3) 0.0455(8) Uani d . 1 . .
    C C10 0.6261(4) 0.68703(18) 0.9726(4) 0.0609(10) Uani d . 1 . .
    H H10 0.5623 0.7123 0.9257 0.073 Uiso calc R 1 . .
    C C11 0.7170(4) 0.7030(2) 1.0897(4) 0.0752(13) Uani d . 1 . .
    H H11 0.7134 0.7390 1.1222 0.090 Uiso calc R 1 . .
    C C12 0.8122(5) 0.6661(3) 1.1582(4) 0.0837(15) Uani d . 1 . .
    H H12 0.8736 0.6775 1.2360 0.100 Uiso calc R 1 . .
    C C13 0.8168(4) 0.6123(3) 1.1118(5) 0.0858(15) Uani d . 1 . .
    H H13 0.8805 0.5870 1.1589 0.103 Uiso calc R 1 . .
    C C14 0.7263(4) 0.59551(19) 0.9947(4) 0.0675(12) Uani d . 1 . .
    H H14 0.7298 0.5593 0.9629 0.081 Uiso calc R 1 . .
    C C15 0.5000 0.5087(2) 0.7500 0.0441(11) Uani d S 1 . .
    C C16 0.4754(4) 0.47799(17) 0.8308(4) 0.0601(10) Uani d . 1 . .
    H H16 0.4585 0.4981 0.8849 0.072 Uiso calc R 1 . .
    C C17 0.4761(5) 0.4175(2) 0.8306(5) 0.0791(14) Uani d . 1 . .
    H H17 0.4603 0.3972 0.8853 0.095 Uiso calc R 1 . .
    C C18 0.5000 0.3873(3) 0.7500 0.085(2) Uani d S 1 . .
    H H18 0.5000 0.3466 0.7500 0.102 Uiso calc SR 1 . .
loop_
    _atom_site_aniso_label
    _atom_site_aniso_U_11
    _atom_site_aniso_U_22
    _atom_site_aniso_U_33
    _atom_site_aniso_U_12
    _atom_site_aniso_U_13
    _atom_site_aniso_U_23
    Sb1 0.0500(2) 0.0384(2) 0.0411(2) 0.000 0.02652(16) 0.000
    F1 0.107(2) 0.0643(16) 0.114(2) -0.0008(14) 0.0786(19) 0.0110(15)
    F2 0.092(2) 0.195(4) 0.124(3) 0.005(2) 0.086(2) -0.008(3)
    F3 0.105(2) 0.126(3) 0.121(3) 0.0416(19) 0.072(2) -0.008(2)
    O1 0.0571(15) 0.0497(15) 0.0566(16) 0.0085(11) 0.0384(13) 0.0076(12)
    O2 0.0731(17) 0.0541(16) 0.0691(19) 0.0055(14) 0.0447(15) 0.0113(14)
    O3 0.117(3) 0.136(3) 0.097(3) -0.050(3) 0.074(2) -0.004(3)
    C1 0.048(2) 0.061(2) 0.042(2) 0.0083(17) 0.0229(17) 0.0064(17)
    C2 0.0451(19) 0.065(2) 0.047(2) 0.0059(17) 0.0252(17) 0.0075(18)
    C3 0.058(2) 0.073(3) 0.058(3) 0.001(2) 0.034(2) 0.000(2)
    C4 0.064(3) 0.105(4) 0.066(3) -0.019(3) 0.041(2) -0.001(3)
    C5 0.060(3) 0.128(5) 0.070(3) 0.004(3) 0.044(2) -0.005(3)
    C6 0.064(3) 0.105(4) 0.073(3) 0.019(3) 0.038(2) -0.010(3)
    C7 0.057(2) 0.071(3) 0.059(2) 0.007(2) 0.031(2) 0.004(2)
    C8 0.121(5) 0.135(5) 0.110(5) -0.011(4) 0.061(4) 0.011(5)
    C9 0.052(2) 0.047(2) 0.041(2) -0.0099(16) 0.0265(16) -0.0040(16)
    C10 0.072(3) 0.055(2) 0.060(3) -0.012(2) 0.036(2) -0.010(2)
    C11 0.088(3) 0.080(3) 0.059(3) -0.033(3) 0.039(3) -0.023(2)
    C12 0.077(3) 0.116(4) 0.051(3) -0.039(3) 0.027(2) -0.027(3)
    C13 0.066(3) 0.113(4) 0.058(3) 0.007(3) 0.016(2) 0.006(3)
    C14 0.062(3) 0.077(3) 0.052(3) 0.003(2) 0.020(2) -0.008(2)
    C15 0.048(3) 0.043(3) 0.040(3) 0.000 0.022(2) 0.000
    C16 0.082(3) 0.052(2) 0.056(2) 0.000(2) 0.042(2) 0.0034(19)
    C17 0.108(4) 0.054(3) 0.085(4) -0.005(3) 0.056(3) 0.013(2)
    C18 0.116(6) 0.040(3) 0.102(6) 0.000 0.056(5) 0.000
loop_
    _geom_bond_atom_site_label_1
    _geom_bond_atom_site_label_2
    _geom_bond_site_symmetry_2
    _geom_bond_distance
    _geom_bond_publ_flag
    Sb1 C15 . 2.118(5) ?
    Sb1 C9 . 2.122(3) ?
    Sb1 C9 2_656 2.122(3) ?
    Sb1 O1 2_656 2.132(2) ?
    Sb1 O1 . 2.132(2) ?
    F1 C3 . 1.358(5) ?
    F2 C5 . 1.358(5) ?
    F3 C6 . 1.364(6) ?
    O1 C1 . 1.301(4) ?
    O2 C1 . 1.228(4) ?
    O3 C4 . 1.370(6) ?
    O3 C8 . 1.434(7) ?
    C1 C2 . 1.504(5) ?
    C2 C3 . 1.376(5) ?
    C2 C7 . 1.398(5) ?
    C3 C4 . 1.393(6) ?
    C4 C5 . 1.371(7) ?
    C5 C6 . 1.370(8) ?
    C6 C7 . 1.369(6) ?
    C7 H7 . 0.9300 ?
    C8 H8A . 0.9600 ?
    C8 H8B . 0.9600 ?
    C8 H8C . 0.9600 ?
    C9 C14 . 1.371(5) ?
    C9 C10 . 1.388(5) ?
    C10 C11 . 1.387(6) ?
    C10 H10 . 0.9300 ?
    C11 C12 . 1.372(7) ?
    C11 H11 . 0.9300 ?
    C12 C13 . 1.376(7) ?
    C12 H12 . 0.9300 ?
    C13 C14 . 1.391(6) ?
    C13 H13 . 0.9300 ?
    C14 H14 . 0.9300 ?
    C15 C16 2_656 1.390(4) ?
    C15 C16 . 1.390(5) ?
    C16 C17 . 1.384(6) ?
    C16 H16 . 0.9300 ?
    C17 C18 . 1.378(6) ?
    C17 H17 . 0.9300 ?
    C18 C17 2_656 1.378(6) ?
    C18 H18 . 0.9300 ?
loop_
    _geom_angle_atom_site_label_1
    _geom_angle_atom_site_label_2
    _geom_angle_atom_site_label_3
    _geom_angle_site_symmetry_1
    _geom_angle_site_symmetry_3
    _geom_angle
    _geom_angle_publ_flag
    C15 Sb1 C9 . . 109.87(10) ?
    C15 Sb1 C9 . 2_656 109.87(10) ?
    C9 Sb1 C9 . 2_656 140.3(2) ?
    C15 Sb1 O1 . 2_656 86.91(6) ?
    C9 Sb1 O1 . 2_656 90.84(12) ?
    C9 Sb1 O1 2_656 2_656 91.25(12) ?
    C15 Sb1 O1 . . 86.91(6) ?
    C9 Sb1 O1 . . 91.25(12) ?
    C9 Sb1 O1 2_656 . 90.84(12) ?
    O1 Sb1 O1 2_656 . 173.83(12) ?
    C1 O1 Sb1 . . 114.6(2) ?
    C4 O3 C8 . . 115.3(5) ?
    O2 C1 O1 . . 123.2(3) ?
    O2 C1 C2 . . 120.3(3) ?
    O1 C1 C2 . . 116.5(3) ?
    C3 C2 C7 . . 117.8(3) ?
    C3 C2 C1 . . 124.9(4) ?
    C7 C2 C1 . . 117.3(3) ?
    F1 C3 C2 . . 121.5(3) ?
    F1 C3 C4 . . 116.0(4) ?
    C2 C3 C4 . . 122.5(4) ?
    O3 C4 C5 . . 122.7(5) ?
    O3 C4 C3 . . 119.5(5) ?
    C5 C4 C3 . . 117.8(4) ?
    F2 C5 C6 . . 119.1(5) ?
    F2 C5 C4 . . 120.0(5) ?
    C6 C5 C4 . . 120.9(4) ?
    F3 C6 C7 . . 119.9(5) ?
    F3 C6 C5 . . 119.1(4) ?
    C7 C6 C5 . . 121.0(5) ?
    C6 C7 C2 . . 120.0(4) ?
    C6 C7 H7 . . 120.0 ?
    C2 C7 H7 . . 120.0 ?
    O3 C8 H8A . . 109.5 ?
    O3 C8 H8B . . 109.5 ?
    H8A C8 H8B . . 109.5 ?
    O3 C8 H8C . . 109.5 ?
    H8A C8 H8C . . 109.5 ?
    H8B C8 H8C . . 109.5 ?
    C14 C9 C10 . . 120.7(4) ?
    C14 C9 Sb1 . . 115.4(3) ?
    C10 C9 Sb1 . . 123.8(3) ?
    C11 C10 C9 . . 118.9(4) ?
    C11 C10 H10 . . 120.5 ?
    C9 C10 H10 . . 120.5 ?
    C12 C11 C10 . . 120.7(4) ?
    C12 C11 H11 . . 119.7 ?
    C10 C11 H11 . . 119.7 ?
    C11 C12 C13 . . 119.9(4) ?
    C11 C12 H12 . . 120.0 ?
    C13 C12 H12 . . 120.0 ?
    C12 C13 C14 . . 120.2(5) ?
    C12 C13 H13 . . 119.9 ?
    C14 C13 H13 . . 119.9 ?
    C9 C14 C13 . . 119.5(4) ?
    C9 C14 H14 . . 120.2 ?
    C13 C14 H14 . . 120.2 ?
    C16 C15 C16 2_656 . 119.3(5) ?
    C16 C15 Sb1 2_656 . 120.3(2) ?
    C16 C15 Sb1 . . 120.3(2) ?
    C17 C16 C15 . . 120.0(4) ?
    C17 C16 H16 . . 120.0 ?
    C15 C16 H16 . . 120.0 ?
    C18 C17 C16 . . 120.5(5) ?
    C18 C17 H17 . . 119.7 ?
    C16 C17 H17 . . 119.7 ?
    C17 C18 C17 . 2_656 119.6(6) ?
    C17 C18 H18 . . 120.2 ?
    C17 C18 H18 2_656 . 120.2 ?
loop_
    _geom_torsion_atom_site_label_1
    _geom_torsion_atom_site_label_2
    _geom_torsion_atom_site_label_3
    _geom_torsion_atom_site_label_4
    _geom_torsion_site_symmetry_1
    _geom_torsion_site_symmetry_2
    _geom_torsion_site_symmetry_3
    _geom_torsion_site_symmetry_4
    _geom_torsion
    _geom_torsion_publ_flag
    C15 Sb1 O1 C1 . . . . -175.3(2) ?
    C9 Sb1 O1 C1 . . . . 74.9(3) ?
    C9 Sb1 O1 C1 2_656 . . . -65.5(3) ?
    Sb1 O1 C1 O2 . . . . 0.8(5) ?
    Sb1 O1 C1 C2 . . . . -178.2(2) ?
    O2 C1 C2 C3 . . . . -175.3(4) ?
    O1 C1 C2 C3 . . . . 3.8(6) ?
    O2 C1 C2 C7 . . . . 2.9(5) ?
    O1 C1 C2 C7 . . . . -178.1(3) ?
    C7 C2 C3 F1 . . . . 179.9(4) ?
    C1 C2 C3 F1 . . . . -2.0(6) ?
    C7 C2 C3 C4 . . . . -0.5(6) ?
    C1 C2 C3 C4 . . . . 177.6(4) ?
    C8 O3 C4 C5 . . . . -77.2(7) ?
    C8 O3 C4 C3 . . . . 105.1(6) ?
    F1 C3 C4 O3 . . . . -1.5(7) ?
    C2 C3 C4 O3 . . . . 178.9(4) ?
    F1 C3 C4 C5 . . . . -179.3(4) ?
    C2 C3 C4 C5 . . . . 1.1(7) ?
    O3 C4 C5 F2 . . . . 0.6(8) ?
    C3 C4 C5 F2 . . . . 178.3(4) ?
    O3 C4 C5 C6 . . . . -178.2(5) ?
    C3 C4 C5 C6 . . . . -0.5(8) ?
    F2 C5 C6 F3 . . . . 0.6(7) ?
    C4 C5 C6 F3 . . . . 179.5(5) ?
    F2 C5 C6 C7 . . . . -179.5(4) ?
    C4 C5 C6 C7 . . . . -0.7(8) ?
    F3 C6 C7 C2 . . . . -178.9(4) ?
    C5 C6 C7 C2 . . . . 1.3(7) ?
    C3 C2 C7 C6 . . . . -0.7(6) ?
    C1 C2 C7 C6 . . . . -178.9(4) ?
    C15 Sb1 C9 C14 . . . . 25.4(3) ?
    C9 Sb1 C9 C14 2_656 . . . -154.6(3) ?
    O1 Sb1 C9 C14 2_656 . . . -61.7(3) ?
    O1 Sb1 C9 C14 . . . . 112.5(3) ?
    C15 Sb1 C9 C10 . . . . -154.6(3) ?
    C9 Sb1 C9 C10 2_656 . . . 25.4(3) ?
    O1 Sb1 C9 C10 2_656 . . . 118.3(3) ?
    O1 Sb1 C9 C10 . . . . -67.5(3) ?
    C14 C9 C10 C11 . . . . -0.5(6) ?
    Sb1 C9 C10 C11 . . . . 179.5(3) ?
    C9 C10 C11 C12 . . . . 1.0(7) ?
    C10 C11 C12 C13 . . . . -1.4(7) ?
    C11 C12 C13 C14 . . . . 1.2(8) ?
    C10 C9 C14 C13 . . . . 0.4(7) ?
    Sb1 C9 C14 C13 . . . . -179.6(4) ?
    C12 C13 C14 C9 . . . . -0.7(8) ?
    C9 Sb1 C15 C16 . . . 2_656 -119.9(2) ?
    C9 Sb1 C15 C16 2_656 . . 2_656 60.1(2) ?
    O1 Sb1 C15 C16 2_656 . . 2_656 -30.1(2) ?
    O1 Sb1 C15 C16 . . . 2_656 149.9(2) ?
    C9 Sb1 C15 C16 . . . . 60.1(2) ?
    C9 Sb1 C15 C16 2_656 . . . -119.9(2) ?
    O1 Sb1 C15 C16 2_656 . . . 149.9(2) ?
    O1 Sb1 C15 C16 . . . . -30.1(2) ?
    C16 C15 C16 C17 2_656 . . . 0.3(3) ?
    Sb1 C15 C16 C17 . . . . -179.7(3) ?
    C15 C16 C17 C18 . . . . -0.6(7) ?
    C16 C17 C18 C17 . . . 2_656 0.3(3) ?
loop_
    _geom_hbond_atom_site_label_D
    _geom_hbond_atom_site_label_H
    _geom_hbond_atom_site_label_A
    _geom_hbond_site_symmetry_A
    _geom_hbond_distance_DH
    _geom_hbond_distance_HA
    _geom_hbond_distance_DA
    _geom_hbond_angle_DHA
    C10 H10 O2 . 0.93 2.36 3.053(5) 131
    C16 H16 O1 . 0.93 2.49 2.979(5) 113
    C8 H8B O3 5_567 0.96 2.57 3.240(7) 127
    C11 H11 O2 8_566 0.93 2.51 3.255(5) 138
data_global
_journal_date_recd_electronic     2008-09-11
_journal_date_accepted     2008-09-16
_journal_name_full     'Acta Crystallographica, Section E'
_journal_year     2008
_journal_volume     64
_journal_issue     10
_journal_page_first     m1303
_journal_page_last     m1303
_journal_paper_category     QM
_journal_coeditor_code     RZ2246
_publ_contact_author_name     'Prof. Handong Yin'
_publ_contact_author_address
;
  College of Chemistry and Chemical Engineering
  Liaocheng University
  Shandong 252059
  People's Republic of China
;
_publ_contact_author_email     handongyin@163.com
_publ_contact_author_fax     '86 635 8239121'
_publ_contact_author_phone     '86 635 8239121'
_publ_section_title
;
Triphenylbis(2,4,5-trifluoro-3-methoxybenzoato)antimony(V)
;
loop_
    _publ_author_name
    _publ_author_address
    'Liyuan Wen'
;
  College of Chemistry and Chemical Engineering
  Liaocheng University
  Shandong 252059
  People's Republic of China
;
    'Handong Yin'
;
  College of Chemistry and Chemical Engineering
  Liaocheng University
  Shandong 252059
  People's Republic of China
;
    'Li Quan'
;
  College of Chemistry and Chemical Engineering
  Liaocheng University
  Shandong 252059
  People's Republic of China
;
    'Daqi Wang'
;
  College of Chemistry and Chemical Engineering
  Liaocheng University
  Shandong 252059
  People's Republic of China
;
