# Supplementary material for: Triphenyl­bis(2,4,5-trifluoro-3-methoxy­benzoato)anti­mony(V)
Source: Acta Crystallogr Sect E Struct Rep Online. 2008 Sep 20;64(Pt 10):m1303. doi: 10.1107/S1600536808029656 (PMC2959366; doi:10.1107/S1600536808029656)
Supplement: Supplementary file 2 [file e-64-m1303-Isup2.hkl]

# 
# h,k,l, Fc-squared, Fo-squared, sigma(Fo-squared) and status flag 
# 
data_I
_shelx_title ' 080527f in C2/c' 
_shelx_refln_list_code          4 
_shelx_F_calc_maximum      504.00 
_exptl_crystal_F_000      1520.00 
_reflns_d_resolution_high  0.8406 
 
loop_ 
 _symmetry_equiv_pos_as_xyz 
 'x, y, z' 
 '-x, y, -z+1/2' 
 'x+1/2, y+1/2, z' 
 '-x+1/2, y+1/2, -z+1/2' 
 '-x, -y, -z' 
 'x, -y, z-1/2' 
 '-x+1/2, -y+1/2, -z' 
 'x+1/2, -y+1/2, z-1/2' 
 
_cell_length_a    12.7970 
_cell_length_b    22.8900 
_cell_length_c    12.5131 
_cell_angle_alpha  90.000 
_cell_angle_beta  120.107 
_cell_angle_gamma  90.000 
 
_shelx_F_squared_multiplier     1.000 
 
loop_ 
 _refln_index_h 
 _refln_index_k 
 _refln_index_l 
 _refln_F_squared_calc 
 _refln_F_squared_meas 
 _refln_F_squared_sigma 
 _refln_observed_status 
   2   0   0    15721.49    17372.79    325.06 o 
   4   0   0    21669.65    21716.58    353.68 o 
   6   0   0    19826.57    20139.45    435.07 o 
   8   0   0    12800.97    13082.28    251.79 o 
  10   0   0     3045.34     2884.14    192.67 o 
  12   0   0      723.19      794.84    141.19 o 
   1   1   0    24939.93    23771.86    318.74 o 
   3   1   0    47396.55    47919.17    521.49 o 
   5   1   0    15726.16    15163.80    185.45 o 
   7   1   0    15821.04    16896.54    214.24 o 
   9   1   0     2851.12     3005.91     85.94 o 
  11   1   0      322.26      240.97     71.05 o 
  13   1   0      497.18      641.50    125.49 o 
   2   2   0     4263.50     5108.84     80.66 o 
   4   2   0     8925.29     9718.80    220.94 o 
   6   2   0      196.72      167.90     18.80 o 
   8   2   0     2804.74     2661.89     61.57 o 
  10   2   0      234.18      163.89     44.50 o 
  12   2   0      113.48       57.21     63.81 o 
   1   3   0      111.66      100.07     19.02 o 
   3   3   0     9423.33     9512.58    129.85 o 
   5   3   0     2179.22     2198.08     57.33 o 
   7   3   0     3369.44     3401.45     67.40 o 
   9   3   0      195.42      139.35     32.08 o 
  11   3   0       49.66      -51.95     49.14 o 
  13   3   0       50.94       28.04     66.33 o 
   0   4   0    97949.60    94927.08   1780.90 o 
   2   4   0     4005.12     3850.85     59.81 o 
   4   4   0     6760.16     6677.43    102.34 o 
   6   4   0    15655.24    15921.68    248.87 o 
   8   4   0     5218.19     5155.96     91.67 o 
  10   4   0     1878.98     1854.29     86.89 o 
  12   4   0      508.82      567.36     96.12 o 
   1   5   0    32018.83    33486.31    689.78 o 
   3   5   0    27556.62    28491.98    355.79 o 
   5   5   0    11112.05    11228.84    162.43 o 
   7   5   0     8095.73     8125.14    121.70 o 
   9   5   0     3857.74     3877.97    103.09 o 
  11   5   0     1464.97     1742.01    123.69 o 
   0   6   0    12356.40    13201.80    269.03 o 
   2   6   0    13445.59    12714.44    189.20 o 
   4   6   0     9077.18     8899.06    184.62 o 
   6   6   0     1839.38     1798.98     50.82 o 
   8   6   0     2242.57     2166.77     64.41 o 
  10   6   0     1117.46     1250.90     80.82 o 
  12   6   0       58.22       -5.54     59.50 o 
   1   7   0     3465.47     3600.63     67.67 o 
   3   7   0     3158.55     3296.18     69.80 o 
   5   7   0     1954.40     1944.69     50.46 o 
   7   7   0      119.24       81.24     23.18 o 
   9   7   0      402.99      394.72     43.75 o 
  11   7   0       30.63      -18.78     39.71 o 
   0   8   0      375.93      449.16     29.30 o 
   2   8   0    16908.27    18473.74    403.97 o 
   4   8   0     8057.29     8697.55    132.35 o 
   6   8   0     2644.43     2626.95     64.84 o 
   8   8   0      294.26      340.13     39.84 o 
  10   8   0      217.09      228.30     43.21 o 
  12   8   0      107.11      111.29    100.82 o 
   1   9   0    47417.16    47476.87    874.24 o 
   3   9   0    22149.10    23111.49    418.02 o 
   5   9   0     8397.38     8254.76    134.37 o 
   7   9   0     3914.05     3877.12    112.39 o 
   9   9   0     3058.07     3109.67     95.78 o 
  11   9   0      549.27      587.15     86.50 o 
   0  10   0    29553.39    33362.51    851.44 o 
   2  10   0    10066.85    10621.72    172.74 o 
   4  10   0     2073.88     1963.65     59.26 o 
   6  10   0    14687.49    15306.72    408.82 o 
   8  10   0     6107.60     6435.95    142.29 o 
  10  10   0     3245.91     3340.28    121.12 o 
  12  10   0      158.46      149.53    104.67 o 
   1  11   0    25606.84    26956.99    384.54 o 
   3  11   0    10450.88    11009.89    260.13 o 
   5  11   0     4027.27     4123.05     96.78 o 
   7  11   0     4728.92     4733.56    114.09 o 
   9  11   0     2541.44     2695.91    106.49 o 
  11  11   0       89.40       14.67     56.51 o 
   0  12   0      111.88      122.88     26.83 o 
   2  12   0     8382.41     8325.96    143.62 o 
   4  12   0     1902.79     1902.17     61.54 o 
   6  12   0     1455.78     1313.90     60.40 o 
   8  12   0       22.07      -19.52     33.65 o 
  10  12   0       52.37      -18.90     39.84 o 
   1  13   0     2156.99     2019.95     54.95 o 
   3  13   0     2256.96     2167.47     74.44 o 
   5  13   0      914.64      773.14     48.19 o 
   7  13   0     1423.04     1285.39     72.55 o 
   9  13   0      571.66      744.35     80.99 o 
  11  13   0       12.47      -75.67     50.45 o 
   0  14   0    19876.35    19931.72    639.01 o 
   2  14   0     5083.25     5162.56    104.88 o 
   4  14   0     3854.25     3761.33    139.89 o 
   6  14   0     2568.22     2600.75    141.05 o 
   8  14   0     2456.49     2553.29    105.37 o 
  10  14   0      744.67      683.66     75.95 o 
   1  15   0     6337.56     6363.63    121.83 o 
   3  15   0    12472.96    12561.32    251.61 o 
   5  15   0     3887.59     3753.39    114.47 o 
   7  15   0     2000.65     1840.33     88.44 o 
   9  15   0     1209.25     1389.75     95.92 o 
   0  16   0     8687.39     9118.74    434.48 o 
   2  16   0     1776.68     1823.79     72.72 o 
   4  16   0     4964.46     5122.81    139.36 o 
   6  16   0     1580.66     1581.00     79.95 o 
   8  16   0     1105.28     1180.92     86.73 o 
  10  16   0      647.66      734.98     82.12 o 
   1  17   0      357.23      274.09     39.25 o 
   3  17   0       72.04       51.85     32.28 o 
   5  17   0      447.95      479.69     54.01 o 
   7  17   0      112.49       15.81     38.09 o 
   9  17   0        6.20      -24.54     42.17 o 
   0  18   0      404.21      349.04     87.15 o 
   2  18   0     1327.47     1350.02     67.66 o 
   4  18   0     1580.94     1541.08     78.44 o 
   6  18   0      317.64      186.26     69.32 o 
   8  18   0       70.94      -19.45     41.27 o 
   1  19   0     1279.86     1216.17     89.14 o 
   3  19   0     3980.47     3996.43    124.44 o 
   5  19   0     2727.93     2885.27    110.39 o 
   7  19   0      973.49     1026.64    183.81 o 
   9  19   0      742.52      818.00    103.20 o 
   0  20   0    13077.11    12782.52    487.24 o 
   2  20   0     1316.40     1184.07     91.68 o 
   4  20   0     2384.07     2497.97    101.82 o 
   6  20   0     1229.26     1403.28    164.91 o 
   8  20   0     1133.75     1257.68    127.63 o 
   1  21   0     2055.46     2255.68    125.00 o 
   3  21   0      248.76      297.70     64.39 o 
   5  21   0      495.43      618.55     68.95 o 
   7  21   0     1259.86     1307.26    122.14 o 
   0  22   0      501.13      602.59    121.76 o 
   2  22   0       75.41      -20.23     45.60 o 
   4  22   0       12.27      -17.85     49.10 o 
   6  22   0        0.18      -43.44     50.42 o 
   1  23   0      628.19      628.48     91.35 o 
   3  23   0      461.30      438.02     79.29 o 
   5  23   0      329.67      382.14    120.26 o 
   7  23   0      185.13      179.80     72.26 o 
   0  24   0     2201.28     1959.64    179.00 o 
   2  24   0     1438.72     1400.42    108.98 o 
   4  24   0      695.41      662.75     97.69 o 
   6  24   0      878.48     1021.69    168.11 o 
   1  25   0     1887.27     1988.08    130.95 o 
   3  25   0      803.00      849.72    192.89 o 
   5  25   0      753.50      843.11    161.49 o 
   0  26   0      564.44      647.02    137.14 o 
   2  26   0      570.09      740.74    223.43 o 
   1  27   0       15.16       20.33     74.12 o 
 -13   1   1      152.00      153.52     68.45 o 
 -11   1   1     1205.49     1138.13     74.68 o 
  -9   1   1     1806.60     1690.24     62.35 o 
  -7   1   1    15309.82    15561.99    196.77 o 
  -5   1   1      324.73      272.45     21.22 o 
  -3   1   1    14739.11    15405.57    193.07 o 
  -1   1   1     2123.94     2429.04     46.04 o 
   1   1   1    12447.03    13576.13    191.53 o 
   3   1   1     2031.25     2012.55     37.17 o 
   5   1   1     4463.54     4655.79    103.69 o 
   7   1   1     7446.35     7560.09    117.43 o 
   9   1   1      106.45       91.86     39.87 o 
  11   1   1      160.67      213.90     66.71 o 
 -12   2   1      445.31      357.25     77.21 o 
 -10   2   1     3759.53     3681.72    100.21 o 
  -8   2   1     3610.98     3597.36     69.65 o 
  -6   2   1     8499.78     8696.79    118.67 o 
  -4   2   1     7590.66     7498.18    117.50 o 
  -2   2   1    55975.93    54984.02    847.29 o 
   0   2   1   107091.77    88749.92   3671.08 o 
   2   2   1     4566.10     4761.81     73.00 o 
   4   2   1     1569.62     1435.62     36.79 o 
   6   2   1     7148.09     7327.05    110.10 o 
   8   2   1    13018.82    13361.12    206.99 o 
  10   2   1      292.00      407.25    120.58 o 
  12   2   1     1028.61     1221.19    243.94 o 
 -13   3   1      634.58      711.82     98.56 o 
 -11   3   1     1668.76     1608.39     84.47 o 
  -9   3   1     3458.97     3516.51     81.68 o 
  -7   3   1    20160.42    20013.21    244.42 o 
  -5   3   1    14659.80    15037.34    199.99 o 
  -3   3   1     4465.76     5025.77     73.15 o 
  -1   3   1    16094.22    16410.31    385.24 o 
   1   3   1    57054.96    54744.90   1402.98 o 
   3   3   1     2550.18     2508.87    124.55 o 
   5   3   1     5205.68     5654.29    103.89 o 
   7   3   1     2466.43     2439.82     57.89 o 
   9   3   1     1709.44     1773.72     70.63 o 
  11   3   1     1200.39     1201.24    117.43 o 
 -12   4   1      184.57       66.31     58.21 o 
 -10   4   1     1451.17     1417.37     74.48 o 
  -8   4   1     3109.50     2869.34     69.96 o 
  -6   4   1     2014.54     1966.84     48.04 o 
  -4   4   1    15193.31    15292.85    199.26 o 
  -2   4   1     1693.26     1572.46     38.27 o 
   0   4   1       95.81      140.45      9.88 o 
   2   4   1      225.08      259.61     24.12 o 
   4   4   1     8414.24     8698.09    135.14 o 
   6   4   1       20.90       -6.17     15.38 o 
   8   4   1     1144.67     1163.70     51.38 o 
  10   4   1      676.38      674.87     89.87 o 
  12   4   1       85.25       58.81     68.90 o 
 -13   5   1       87.46       64.72     95.48 o 
 -11   5   1      184.19      110.06     45.57 o 
  -9   5   1        7.56      -29.98     19.99 o 
  -7   5   1       11.19      -18.93     17.71 o 
  -5   5   1     1381.97     1184.10     34.41 o 
  -3   5   1      832.09      877.68     23.54 o 
  -1   5   1    32951.59    35621.39    740.43 o 
   1   5   1      608.32      518.43     26.02 o 
   3   5   1     5402.82     5649.76     91.65 o 
   5   5   1      798.33      795.27     44.86 o 
   7   5   1       77.51       33.38     22.35 o 
   9   5   1      441.48      400.88     46.24 o 
  11   5   1        2.16      -73.77     49.18 o 
 -12   6   1        2.14      -47.48     53.62 o 
 -10   6   1     1241.78     1164.78    105.57 o 
  -8   6   1     2326.04     2368.93     72.25 o 
  -6   6   1     2613.36     2365.78     55.13 o 
  -4   6   1     7905.72     8224.16    119.47 o 
  -2   6   1      309.29      293.02     20.78 o 
   0   6   1     9431.06     8800.91    327.05 o 
   2   6   1    30764.04    30967.00    549.82 o 
   4   6   1     4146.93     3993.70     76.67 o 
   6   6   1     3281.27     3428.18     89.44 o 
   8   6   1     1764.11     1719.47     68.20 o 
  10   6   1      320.66      274.47     66.12 o 
  12   6   1      429.30      406.91     91.81 o 
 -13   7   1      875.03      502.41    132.01 o 
 -11   7   1      631.36      590.66     77.49 o 
  -9   7   1     3562.22     3733.23    109.30 o 
  -7   7   1     3352.24     3258.86     71.96 o 
  -5   7   1    10058.29    10111.13    171.44 o 
  -3   7   1     8129.59     8352.68    136.27 o 
  -1   7   1    31649.40    32849.71    466.41 o 
   1   7   1     4016.89     4601.25     97.87 o 
   3   7   1    25961.21    26308.25    378.37 o 
   5   7   1     6065.95     5967.39    106.62 o 
   7   7   1     6691.37     6766.42    125.77 o 
   9   7   1     3167.96     3344.53    100.84 o 
  11   7   1     1549.07     1745.20    133.09 o 
 -12   8   1      704.84      673.40     89.98 o 
 -10   8   1     3123.28     3039.93    137.06 o 
  -8   8   1     4808.27     4807.63    111.83 o 
  -6   8   1    23672.05    23672.76    349.70 o 
  -4   8   1       94.45      109.76     16.83 o 
  -2   8   1    17064.89    17965.79    230.31 o 
   0   8   1    22026.32    22679.76    321.31 o 
   2   8   1    19714.42    19995.23    342.79 o 
   4   8   1     6057.36     5799.77    114.58 o 
   6   8   1     4899.60     5015.41    157.01 o 
   8   8   1     3975.14     4290.35    112.80 o 
  10   8   1     1199.39     1236.65     70.20 o 
  12   8   1       44.57      -37.81     90.78 o 
 -11   9   1      101.00       60.43     50.08 o 
  -9   9   1     1207.87     1253.00     94.21 o 
  -7   9   1     1572.66     1490.78     57.42 o 
  -5   9   1     9538.99     9703.38    146.60 o 
  -3   9   1     2812.62     2585.75     62.43 o 
  -1   9   1    23476.64    24633.14    387.41 o 
   1   9   1     2438.76     2410.71     66.81 o 
   3   9   1     9839.80    10610.17    177.40 o 
   5   9   1      678.18      604.67     49.75 o 
   7   9   1     2819.69     2839.89     75.83 o 
   9   9   1      728.55      684.05     57.87 o 
  11   9   1       71.90      185.41     99.97 o 
 -12  10   1        5.70       28.44     57.40 o 
 -10  10   1      233.12      212.79     45.36 o 
  -8  10   1      138.54      113.62     36.83 o 
  -6  10   1      203.69      157.45     23.90 o 
  -4  10   1      583.41      727.05     34.98 o 
  -2  10   1       37.84       48.59     22.85 o 
   0  10   1       27.99       27.15     15.52 o 
   2  10   1      342.64      301.89     30.90 o 
   4  10   1      930.82      892.18     55.63 o 
   6  10   1        0.57      -21.62     19.56 o 
   8  10   1       14.97        1.25     30.20 o 
  10  10   1        0.55       -5.98     42.63 o 
 -11  11   1       10.83      -68.81     48.73 o 
  -9  11   1     1190.13     1088.95     90.43 o 
  -7  11   1     4774.79     4703.98    131.83 o 
  -5  11   1     5708.93     5792.35    118.42 o 
  -3  11   1     7054.47     7543.59    157.34 o 
  -1  11   1    10451.27    10723.75    170.36 o 
   1  11   1     6813.37     6798.95    142.90 o 
   3  11   1     5106.05     5363.68    128.43 o 
   5  11   1       94.29       23.09     22.77 o 
   7  11   1     1742.04     1793.57     84.59 o 
   9  11   1      721.88      854.86     94.55 o 
  11  11   1      222.03      177.72    105.52 o 
 -12  12   1      779.74      764.06     99.97 o 
 -10  12   1     1999.36     2126.61     99.91 o 
  -8  12   1     4163.17     4675.18    147.33 o 
  -6  12   1     7609.45     7569.40    149.69 o 
  -4  12   1     1073.24      816.16     39.96 o 
  -2  12   1    15582.93    16640.82    224.51 o 
   0  12   1    14997.34    14851.18    314.64 o 
   2  12   1     7569.89     7607.33    162.98 o 
   4  12   1     2472.47     2731.45     77.19 o 
   6  12   1     5031.09     5042.48    191.00 o 
   8  12   1     3218.37     3277.43    118.22 o 
  10  12   1      890.63      957.32     84.12 o 
 -11  13   1      498.48      465.46    126.67 o 
  -9  13   1     2229.35     2369.19    101.00 o 
  -7  13   1     3454.07     3598.56    133.44 o 
  -5  13   1     8215.19     8120.10    155.92 o 
  -3  13   1     1484.48     1395.32     40.26 o 
  -1  13   1     9271.43     9090.08    156.38 o 
   1  13   1     6685.57     5891.32    113.57 o 
   3  13   1     6277.26     6666.30    155.00 o 
   5  13   1     2150.76     2014.37     69.84 o 
   7  13   1     2597.19     2476.37     99.67 o 
   9  13   1     2041.82     2209.79    112.48 o 
  11  13   1      625.64      803.14    101.66 o 
 -10  14   1      548.86      427.57     62.78 o 
  -8  14   1     1193.67     1155.39     77.76 o 
  -6  14   1     2343.61     2193.80     74.30 o 
  -4  14   1     1785.60     1742.06     61.26 o 
  -2  14   1      234.93      140.26     20.82 o 
   0  14   1      525.55      446.30     32.45 o 
   2  14   1     4516.47     4308.22    115.20 o 
   4  14   1     2029.31     2085.06     81.47 o 
   6  14   1      189.25      174.36     46.23 o 
   8  14   1      585.63      487.23     62.81 o 
  10  14   1      203.02       79.53     54.83 o 
 -11  15   1       15.15      -47.19     56.34 o 
  -9  15   1       81.76       10.72     40.81 o 
  -7  15   1        0.42      -29.95     30.34 o 
  -5  15   1      259.26      220.44     34.31 o 
  -3  15   1        6.72      -27.63     22.30 o 
  -1  15   1      248.38      182.11     25.11 o 
   1  15   1      293.93      262.33     34.93 o 
   3  15   1      158.69      133.86     34.39 o 
   5  15   1     1040.93     1004.37     65.04 o 
   7  15   1       45.41      -25.49     33.93 o 
   9  15   1       70.87        3.25     43.76 o 
 -10  16   1      261.12      230.05     58.91 o 
  -8  16   1     1630.75     1731.14     88.76 o 
  -6  16   1      435.46      422.03     52.67 o 
  -4  16   1     5568.90     5290.64    121.01 o 
  -2  16   1     3190.23     3350.80    101.57 o 
   0  16   1     1638.67     1593.04     54.64 o 
   2  16   1     6255.68     6055.36    125.83 o 
   4  16   1     3456.84     3381.32    111.39 o 
   6  16   1     1037.42     1108.80     71.83 o 
   8  16   1      807.32      914.54    173.13 o 
  10  16   1      350.91      285.49     83.61 o 
  -9  17   1      523.95      591.18     70.50 o 
  -7  17   1     3976.67     4083.90    136.25 o 
  -5  17   1     5059.68     5204.96    125.46 o 
  -3  17   1     5392.87     5517.93    144.48 o 
  -1  17   1     3766.50     3681.17    164.32 o 
   1  17   1    11032.66    11116.14    195.27 o 
   3  17   1     6905.18     7284.41    213.54 o 
   5  17   1     2994.45     2874.51    107.02 o 
   7  17   1      497.24      432.03     77.86 o 
   9  17   1     1233.02     1238.06    119.43 o 
 -10  18   1      532.23      503.44     90.06 o 
  -8  18   1      430.54      420.36     63.69 o 
  -6  18   1     3097.40     3163.57    116.82 o 
  -4  18   1     2994.95     3005.06    105.22 o 
  -2  18   1     3538.73     3377.46    125.84 o 
   0  18   1    10510.83    10651.85    227.71 o 
   2  18   1     2041.83     2110.85     85.25 o 
   4  18   1     3278.95     3507.96    118.82 o 
   6  18   1      573.17      517.89     78.86 o 
   8  18   1     2130.75     2182.13    139.17 o 
  -9  19   1      110.13       87.80     50.37 o 
  -7  19   1     1198.80     1205.17    109.15 o 
  -5  19   1      223.11      194.72     44.12 o 
  -3  19   1      285.97      294.66     46.58 o 
  -1  19   1      102.69       87.72     35.16 o 
   1  19   1     4059.24     4205.52    166.58 o 
   3  19   1      447.27      385.39     51.99 o 
   5  19   1       88.97       29.24     38.97 o 
   7  19   1     1265.62     1131.56    135.00 o 
  -8  20   1       23.35      -47.50     40.16 o 
  -6  20   1       35.32       -2.52     50.49 o 
  -4  20   1      457.37      357.67     78.46 o 
  -2  20   1      178.95      139.63     39.86 o 
   0  20   1      333.42      236.17     65.17 o 
   2  20   1     1525.34     1410.41    100.75 o 
   4  20   1       84.98       -3.52     36.54 o 
   6  20   1       11.16      -61.96     41.31 o 
   8  20   1        9.29       -6.51     60.03 o 
  -7  21   1      917.45      851.26     99.23 o 
  -5  21   1     1650.43     1606.78     86.28 o 
  -3  21   1      730.15      802.69    129.87 o 
  -1  21   1     1381.68     1200.22     98.99 o 
   1  21   1     2063.22     1861.10    116.36 o 
   3  21   1     2796.04     2748.36    142.80 o 
   5  21   1      666.34      675.29     72.47 o 
   7  21   1      730.64      803.52    106.36 o 
  -8  22   1      582.07      627.44     94.66 o 
  -6  22   1     2830.58     2815.07    144.51 o 
  -4  22   1     1626.42     1731.58    147.28 o 
  -2  22   1     2485.84     2144.79    124.00 o 
   0  22   1     6507.94     6398.26    228.45 o 
   2  22   1     2232.31     2533.47    138.43 o 
   4  22   1     1391.37     1492.31    120.90 o 
   6  22   1     1421.71     1802.85    183.49 o 
  -7  23   1     1018.32     1148.83    117.89 o 
  -5  23   1     1203.66     1247.47    174.94 o 
  -3  23   1     1739.67     1792.75    265.84 o 
  -1  23   1     2992.35     3087.48    153.16 o 
   1  23   1     3304.00     3375.90    163.81 o 
   3  23   1     1079.49     1181.41    117.10 o 
   5  23   1     1045.98     1564.25    191.61 o 
  -6  24   1      221.12      282.39    113.85 o 
  -4  24   1      289.81      258.07     74.79 o 
  -2  24   1      731.20      632.97     91.42 o 
   0  24   1      885.42     1071.38    112.59 o 
   2  24   1      279.24      287.03     75.72 o 
   4  24   1      423.02      435.68     86.75 o 
  -5  25   1       49.38       55.32     91.21 o 
  -3  25   1        6.29      -11.88     53.06 o 
  -1  25   1        9.54       -7.94     55.09 o 
   1  25   1       48.08      -55.98     55.34 o 
   3  25   1        3.08      -68.99     51.55 o 
  -4  26   1      623.82      542.35    135.64 o 
  -2  26   1      450.30      357.85     82.18 o 
   0  26   1      687.05      742.55    100.81 o 
   2  26   1      483.63      469.11     90.85 o 
  -1  27   1     1176.02     1285.38    127.93 o 
 -14   0   2      242.42       99.54     95.48 o 
 -12   0   2     2326.84     2008.13    167.68 o 
 -10   0   2     1087.83     1032.07     73.44 o 
  -8   0   2      950.89      828.49     43.54 o 
  -6   0   2    73548.05    74200.20   1418.61 o 
  -4   0   2    18024.11    18105.50    357.75 o 
  -2   0   2    88814.57    88155.05   1660.64 o 
   0   0   2     3151.74     3381.81     86.21 o 
   2   0   2     1816.84     1719.76     79.15 o 
   4   0   2    15305.00    15685.43    274.11 o 
   6   0   2    13970.81    15082.74    279.64 o 
   8   0   2     7303.96     7590.09    230.37 o 
  10   0   2     1647.32     1512.13    157.86 o 
  12   0   2      643.12      743.14    161.91 o 
 -13   1   2      367.47      413.02     88.54 o 
 -11   1   2     2308.09     2278.66     80.91 o 
  -9   1   2     4444.97     4552.21    152.56 o 
  -7   1   2    14631.71    15755.85    195.67 o 
  -5   1   2     2136.85     2276.94     77.34 o 
  -3   1   2    56204.34    55823.55    856.89 o 
  -1   1   2    19940.07    19812.57    635.16 o 
   1   1   2   254011.91   211582.67   2788.00 o 
   3   1   2    13630.28    13823.63    183.33 o 
   5   1   2    12865.52    12911.32    168.96 o 
   7   1   2     8269.90     7891.80    140.17 o 
   9   1   2     1272.12     1319.60     77.93 o 
  11   1   2     1174.55     1331.63    131.25 o 
 -14   2   2      104.16      -33.42     91.00 o 
 -12   2   2       14.81      -50.40     35.65 o 
 -10   2   2      601.65      507.94     44.97 o 
  -8   2   2      187.98      148.46     22.25 o 
  -6   2   2     1593.84     1464.94     36.59 o 
  -4   2   2      855.97      822.65     26.30 o 
  -2   2   2     4081.23     4742.66     68.07 o 
   0   2   2     4906.15     5122.69     91.39 o 
   2   2   2    48438.09    48966.41    779.87 o 
   4   2   2    12689.12    13091.93    180.55 o 
   6   2   2     2081.18     2092.83     51.96 o 
   8   2   2     1253.36     1203.90     63.53 o 
  10   2   2      248.79      284.27    127.63 o 
 -13   3   2       69.66       97.06     61.56 o 
 -11   3   2      754.09      691.37     58.68 o 
  -9   3   2     1784.02     1580.86     51.62 o 
  -7   3   2     1261.92     1032.28     33.77 o 
  -5   3   2    18856.34    18912.90    590.46 o 
  -3   3   2    13565.57    14238.98    180.48 o 
  -1   3   2     7763.82     7414.40    111.01 o 
   1   3   2    52494.10    52580.26    829.37 o 
   3   3   2     2042.00     1964.90     38.80 o 
   5   3   2      165.66      170.24     20.23 o 
   7   3   2     2085.39     1887.64     71.37 o 
   9   3   2      162.00       46.41     56.15 o 
  11   3   2      116.78      137.16     71.04 o 
 -12   4   2      782.46      807.90     91.19 o 
 -10   4   2     2298.40     2239.34     75.65 o 
  -8   4   2     1363.00     1267.99     50.65 o 
  -6   4   2     6860.52     6709.38    119.47 o 
  -4   4   2       29.54       19.52     12.80 o 
  -2   4   2    26145.26    27093.44    372.61 o 
   0   4   2    14520.42    13914.50    214.77 o 
   2   4   2     3403.12     2993.02     73.13 o 
   4   4   2    13334.22    13334.98    184.67 o 
   6   4   2     3727.17     3573.12     81.75 o 
   8   4   2     2182.86     2360.07     71.98 o 
  10   4   2      461.98      478.58     87.73 o 
 -13   5   2      611.31      733.96    138.63 o 
 -11   5   2     1802.95     1823.04     87.25 o 
  -9   5   2     4737.62     4654.78    107.86 o 
  -7   5   2     9245.28     9315.72    140.02 o 
  -5   5   2    18029.93    18963.13    244.92 o 
  -3   5   2     8659.61     8786.27    151.10 o 
  -1   5   2    40561.29    41042.69    593.48 o 
   1   5   2    26442.59    26928.29    442.95 o 
   3   5   2    17417.69    17654.57    238.95 o 
   5   5   2     5051.20     4936.25     82.53 o 
   7   5   2     4881.22     4895.73    115.65 o 
   9   5   2     2054.58     2141.44     98.40 o 
  11   5   2      899.52     1018.68    121.00 o 
 -12   6   2      884.46      745.61     88.49 o 
 -10   6   2     1929.04     1838.59     69.89 o 
  -8   6   2    10516.81    10902.36    232.07 o 
  -6   6   2    16970.71    17936.35    257.11 o 
  -4   6   2    10709.82    10778.61    146.94 o 
  -2   6   2    46536.70    45698.84    618.98 o 
   0   6   2     9839.69     9663.12    167.59 o 
   2   6   2    25185.08    26582.32    509.75 o 
   4   6   2     4077.90     3941.52     80.58 o 
   6   6   2     2025.30     2162.20     63.23 o 
   8   6   2     2254.08     2414.96     74.04 o 
  10   6   2      803.18      827.17    102.36 o 
 -13   7   2       91.51       32.42     60.45 o 
 -11   7   2      431.45      391.44     70.17 o 
  -9   7   2        5.79      -31.59     21.06 o 
  -7   7   2     2110.81     1964.31     69.80 o 
  -5   7   2        1.80       -6.80      9.75 o 
  -3   7   2     1565.72     1980.93     53.71 o 
  -1   7   2     1087.29     1101.46     38.82 o 
   1   7   2     3433.49     3604.79     87.30 o 
   3   7   2        6.52       11.28     19.78 o 
   5   7   2     1096.51     1202.39     45.83 o 
   7   7   2      346.92      348.52     37.27 o 
   9   7   2      189.33       92.04     46.89 o 
  11   7   2       80.89       49.39     75.17 o 
 -12   8   2       17.47      -17.74     52.70 o 
 -10   8   2     2007.17     1944.52    107.84 o 
  -8   8   2     2393.65     2193.15     69.08 o 
  -6   8   2      831.42      897.44     44.05 o 
  -4   8   2     7350.51     7703.54    132.51 o 
  -2   8   2     7556.61     7931.75    131.68 o 
   0   8   2     4765.56     4983.82    119.10 o 
   2   8   2     1409.47     1376.93     54.42 o 
   4   8   2     2695.69     2503.82     70.89 o 
   6   8   2      266.99      260.40     31.53 o 
   8   8   2      376.98      329.08     45.61 o 
  10   8   2      141.66       96.71     52.14 o 
 -13   9   2      366.59      380.41    100.61 o 
 -11   9   2      190.64      117.20     54.41 o 
  -9   9   2     3798.59     3774.74    187.48 o 
  -7   9   2     7346.99     7486.55    178.67 o 
  -5   9   2    18339.45    19355.43    284.59 o 
  -3   9   2     5010.35     4890.68     96.32 o 
  -1   9   2    11388.54    12342.01    189.32 o 
   1   9   2    12877.32    13284.41    323.82 o 
   3   9   2    10424.61    10200.84    207.14 o 
   5   9   2     2304.74     2378.39     73.16 o 
   7   9   2     5523.07     5669.26    119.12 o 
   9   9   2     1494.21     1681.32     78.21 o 
  11   9   2      998.93      900.78    167.26 o 
 -12  10   2     3091.45     3131.79    152.10 o 
 -10  10   2      654.29      687.43     64.61 o 
  -8  10   2     6723.22     6521.31    162.55 o 
  -6  10   2     9534.89     9861.32    196.79 o 
  -4  10   2     3562.17     3312.48     76.54 o 
  -2  10   2    42546.18    46024.11   1270.33 o 
   0  10   2    39054.92    37170.78    605.11 o 
   2  10   2    35661.86    35822.52    710.42 o 
   4  10   2    14167.80    14531.88    452.05 o 
   6  10   2     6903.92     6800.94    145.78 o 
   8  10   2     3381.66     3672.59    110.20 o 
  10  10   2     1497.42     1665.10    117.81 o 
 -11  11   2       93.00       68.79     58.06 o 
  -9  11   2     2013.61     1948.69     87.51 o 
  -7  11   2     5890.38     5658.37    145.62 o 
  -5  11   2    15271.03    15550.60    248.50 o 
  -3  11   2      178.33       97.47     18.69 o 
  -1  11   2     7736.23     7511.44    138.99 o 
   1  11   2    13615.36    14448.70    266.62 o 
   3  11   2    12389.96    13426.67    327.99 o 
   5  11   2      576.93      570.21     52.54 o 
   7  11   2     4696.29     4812.15    123.42 o 
   9  11   2     1028.38     1157.08    108.44 o 
 -12  12   2       17.54       -8.32     55.79 o 
 -10  12   2      103.72       10.76     41.61 o 
  -8  12   2      452.61      339.42     47.75 o 
  -6  12   2     1047.00     1024.85     49.32 o 
  -4  12   2        1.10      -20.67     13.78 o 
  -2  12   2      191.52      154.36     17.19 o 
   0  12   2     2493.59     2761.02     68.14 o 
   2  12   2      656.37      693.54     48.75 o 
   4  12   2       72.36       27.42     25.73 o 
   6  12   2        0.88      -10.28     28.65 o 
   8  12   2      285.48      188.89     59.98 o 
  10  12   2       96.63       44.58     59.98 o 
 -11  13   2      113.66      124.52     62.12 o 
  -9  13   2      733.85      814.75     71.57 o 
  -7  13   2     1457.57     1478.87     74.89 o 
  -5  13   2       36.78       19.60     22.07 o 
  -3  13   2     1078.38     1004.76     53.46 o 
  -1  13   2       78.38       30.12     16.15 o 
   1  13   2     3744.11     3564.72     99.04 o 
   3  13   2       75.45       43.37     27.27 o 
   5  13   2      469.72      487.91     52.76 o 
   7  13   2      143.77      152.79     56.64 o 
   9  13   2       72.20       55.64     59.60 o 
 -12  14   2      730.17      696.13     95.30 o 
 -10  14   2      595.70      636.61     74.35 o 
  -8  14   2     2686.12     2594.39    102.37 o 
  -6  14   2    10074.47     9928.12    210.32 o 
  -4  14   2     4786.10     4605.05    110.22 o 
  -2  14   2    11405.30    11804.53    264.57 o 
   0  14   2     5355.66     5110.04    106.42 o 
   2  14   2     7174.15     7462.40    171.03 o 
   4  14   2     4618.49     4649.29    132.44 o 
   6  14   2     1047.02     1035.53     72.39 o 
   8  14   2     1111.38     1147.67    107.95 o 
  10  14   2      764.43      739.46    102.78 o 
 -11  15   2      379.44      403.72     76.53 o 
  -9  15   2     1959.91     1876.00     93.47 o 
  -7  15   2     6245.20     6285.84    166.46 o 
  -5  15   2     4692.58     4565.50    109.73 o 
  -3  15   2     7158.84     7054.52    161.77 o 
  -1  15   2     8906.61     9600.83    204.85 o 
   1  15   2    13275.79    13507.84    226.78 o 
   3  15   2     5256.54     5344.88    142.60 o 
   5  15   2     1995.19     2175.18    148.88 o 
   7  15   2     2254.62     2292.45    126.05 o 
   9  15   2     1528.00     1692.19    128.83 o 
 -10  16   2      329.19      249.05     59.81 o 
  -8  16   2      496.69      579.86     63.38 o 
  -6  16   2     2645.23     2530.17     97.46 o 
  -4  16   2      927.12      909.60     50.41 o 
  -2  16   2     2674.52     2682.42     90.10 o 
   0  16   2     4016.50     4092.16     96.01 o 
   2  16   2     6010.62     5807.03    150.46 o 
   4  16   2     1539.29     1476.62     80.32 o 
   6  16   2     1064.75     1086.13     77.07 o 
   8  16   2     1250.84     1394.72    122.87 o 
 -11  17   2        7.29      -28.68     78.18 o 
  -9  17   2        1.11      -20.22     40.46 o 
  -7  17   2      514.93      419.62     56.95 o 
  -5  17   2        1.27       -3.79     25.87 o 
  -3  17   2        1.66      -35.14     23.42 o 
  -1  17   2       27.82      -35.54     23.69 o 
   1  17   2     3927.08     3758.01     97.41 o 
   3  17   2        0.39      -41.21     27.47 o 
   5  17   2       27.52       -3.73     33.05 o 
   7  17   2      231.15      155.75    113.75 o 
   9  17   2       12.78      -37.24     56.25 o 
 -10  18   2      266.25      256.95     61.65 o 
  -8  18   2      997.69     1050.48     85.53 o 
  -6  18   2      638.99      704.38    119.55 o 
  -4  18   2      575.97      576.23     63.00 o 
  -2  18   2     1375.89     1302.58     67.50 o 
   0  18   2      657.86      544.18     65.83 o 
   2  18   2     1145.04     1048.00     66.99 o 
   4  18   2      915.60      985.51     75.68 o 
   6  18   2       74.60        7.36     50.26 o 
   8  18   2      164.77       83.40    106.80 o 
  -9  19   2     1569.15     1576.48     92.68 o 
  -7  19   2     3043.05     2830.10    114.19 o 
  -5  19   2     2395.70     2438.86     85.06 o 
  -3  19   2     2634.86     2708.75    106.68 o 
  -1  19   2     2529.62     2456.52     94.18 o 
   1  19   2     7775.40     7942.92    250.74 o 
   3  19   2     2250.90     2345.59    105.34 o 
   5  19   2      469.72      452.14     61.26 o 
   7  19   2      880.53     1142.00    118.78 o 
  -8  20   2     1441.70     1465.63     94.49 o 
  -6  20   2     5952.84     5705.40    167.39 o 
  -4  20   2     2296.10     2310.92     96.08 o 
  -2  20   2     3148.76     3100.21    143.26 o 
   0  20   2     3540.87     3644.75    157.90 o 
   2  20   2     2612.39     2706.67    138.62 o 
   4  20   2      625.68      796.26     96.76 o 
   6  20   2     1255.02     1293.75    108.39 o 
  -9  21   2      179.07      131.61     69.64 o 
  -7  21   2     1548.71     1468.75     93.08 o 
  -5  21   2      999.36     1033.83     90.97 o 
  -3  21   2     1266.75     1229.29     74.56 o 
  -1  21   2      633.40      594.16    138.85 o 
   1  21   2     4027.59     4066.45    174.80 o 
   3  21   2      180.46      131.54     90.46 o 
   5  21   2      594.09      652.49     93.91 o 
   7  21   2      410.01      438.74     86.82 o 
  -8  22   2       10.05      -45.23     55.15 o 
  -6  22   2       81.02        2.76     54.79 o 
  -4  22   2       22.75       18.41     37.55 o 
  -2  22   2       63.56       15.42     46.62 o 
   0  22   2        0.29      -52.45     47.74 o 
   2  22   2       37.24       -5.24     53.07 o 
   4  22   2       40.62        3.06     53.95 o 
   6  22   2       15.12       27.56     81.60 o 
  -7  23   2      258.79      102.91     72.95 o 
  -5  23   2      846.47      597.03    132.01 o 
  -3  23   2      146.53      135.32     61.09 o 
  -1  23   2      505.64      372.80    163.20 o 
   1  23   2     1159.21     1125.87    113.87 o 
   3  23   2      395.03      422.01     86.70 o 
   5  23   2      134.30      117.91     95.48 o 
  -6  24   2     1241.35     1188.73    181.78 o 
  -4  24   2     1207.79     1381.22    116.01 o 
  -2  24   2      952.87     1030.79    109.62 o 
   0  24   2     1998.11     2207.51    135.39 o 
   2  24   2     1261.60     1325.09    231.76 o 
   4  24   2      796.78      861.25    107.08 o 
  -5  25   2     1178.40     1238.50    178.36 o 
  -3  25   2     1014.29     1206.84    174.62 o 
  -1  25   2     1665.72     1670.45    120.87 o 
   1  25   2     1018.22     1444.33    132.32 o 
   3  25   2     1102.81     1291.14    128.84 o 
  -4  26   2      350.22      446.87    128.16 o 
  -2  26   2      717.02     1004.72    117.01 o 
   0  26   2      351.65      323.03     80.76 o 
   2  26   2      470.43      455.95     95.69 o 
 -13   1   3      482.29      508.07    116.08 o 
 -11   1   3      753.94      655.41     50.86 o 
  -9   1   3      210.31      155.19     28.48 o 
  -7   1   3     1092.44     1009.99     37.01 o 
  -5   1   3    15955.25    17424.33    400.74 o 
  -3   1   3     6626.25     7304.84    112.84 o 
  -1   1   3    12006.21    12197.44    497.92 o 
   1   1   3    94640.03    92660.52   1794.48 o 
   3   1   3     2317.83     2232.90     64.87 o 
   5   1   3     1445.48     1248.80     38.04 o 
   7   1   3      214.41      137.65     35.56 o 
   9   1   3     1364.67     1418.93     96.88 o 
  11   1   3      209.56      156.05     80.51 o 
 -14   2   3     1039.73     1176.95    115.17 o 
 -12   2   3     2605.96     2755.58     92.62 o 
 -10   2   3     3698.09     3759.32     98.68 o 
  -8   2   3     4752.92     4494.86     94.14 o 
  -6   2   3    61060.65    65896.05   1168.00 o 
  -4   2   3    28771.56    30059.48    411.59 o 
  -2   2   3     1066.80     1234.59     95.48 o 
   0   2   3     1309.85     1212.48     62.84 o 
   2   2   3    42034.16    44791.97    833.04 o 
   4   2   3     3606.54     3817.41     74.40 o 
   6   2   3     5087.99     5183.29    106.65 o 
   8   2   3     1572.10     1644.31     74.13 o 
  10   2   3      601.09      708.20    110.76 o 
 -13   3   3     1393.92     1454.98     84.99 o 
 -11   3   3     2928.59     2902.61     89.68 o 
  -9   3   3     5861.15     5922.74    143.54 o 
  -7   3   3    17718.51    17567.81    264.06 o 
  -5   3   3    11879.43    12153.54    183.96 o 
  -3   3   3    71972.53    72287.45    858.36 o 
  -1   3   3     5134.63     5358.21     89.82 o 
   1   3   3    19027.21    19360.25    450.74 o 
   3   3   3     2522.95     2572.67     70.91 o 
   5   3   3     5315.77     5322.00    104.48 o 
   7   3   3     1805.67     1885.31     74.96 o 
   9   3   3     2386.56     2766.54    140.19 o 
  11   3   3      475.64      478.42     99.92 o 
 -14   4   3       96.74       -8.12     77.75 o 
 -12   4   3      634.34      634.05     69.83 o 
 -10   4   3     1701.46     1574.47     71.78 o 
  -8   4   3     7083.60     7109.69    133.34 o 
  -6   4   3     9004.88     9870.03    160.05 o 
  -4   4   3       22.87       73.35     24.17 o 
  -2   4   3    41572.54    42166.81    842.01 o 
   0   4   3     4817.51     5020.38     96.43 o 
   2   4   3    16463.46    17358.38    311.88 o 
   4   4   3     1159.98     1155.29     49.57 o 
   6   4   3     2277.39     2198.11     66.49 o 
   8   4   3      248.33      233.73     42.96 o 
  10   4   3      501.04      477.52     93.70 o 
 -13   5   3        0.50      -52.92     48.02 o 
 -11   5   3       16.40      -24.24     28.71 o 
  -9   5   3      165.83      117.86     32.47 o 
  -7   5   3       20.39      -14.24     15.11 o 
  -5   5   3       19.06      -12.93      8.73 o 
  -3   5   3     2651.06     2595.72     46.48 o 
  -1   5   3     1629.17     1692.65     52.81 o 
   1   5   3      157.65      105.97     21.51 o 
   3   5   3      849.32      940.22     43.26 o 
   5   5   3       91.75       58.43     22.48 o 
   7   5   3        0.04      -32.56     21.71 o 
   9   5   3       42.99      -36.71     40.77 o 
  11   5   3        7.01      -88.70     59.13 o 
 -14   6   3       34.19       34.83     64.94 o 
 -12   6   3      637.27      803.74    140.23 o 
 -10   6   3     2531.81     2634.80     94.81 o 
  -8   6   3     1044.70     1044.63     45.78 o 
  -6   6   3      161.38      192.61     31.70 o 
  -4   6   3    24147.48    24241.92    396.22 o 
  -2   6   3     2038.11     2205.63     59.03 o 
   0   6   3     4620.16     4656.58     84.01 o 
   2   6   3     6355.79     5986.53    137.12 o 
   4   6   3     1936.86     1790.15     63.29 o 
   6   6   3     2025.87     1950.32     64.14 o 
   8   6   3      740.93      673.49     59.43 o 
  10   6   3      294.85      321.30     85.30 o 
 -13   7   3      596.02      754.83    120.69 o 
 -11   7   3      674.54      644.23     94.52 o 
  -9   7   3     5473.31     5400.35    118.72 o 
  -7   7   3     8120.06     8162.32    145.90 o 
  -5   7   3     4885.70     4553.60     75.29 o 
  -3   7   3    14666.51    15476.67    232.62 o 
  -1   7   3    20998.25    20200.21    289.08 o 
   1   7   3    16325.27    15923.71    458.94 o 
   3   7   3    12760.79    12432.73    246.71 o 
   5   7   3     6960.34     7140.22    178.19 o 
   7   7   3     2708.40     2876.81     88.58 o 
   9   7   3     1201.09     1365.34    132.45 o 
 -12   8   3     2911.78     2882.83    142.43 o 
 -10   8   3       15.72      -23.21     36.73 o 
  -8   8   3     6500.93     6529.71    130.25 o 
  -6   8   3     5457.85     5440.57     90.87 o 
  -4   8   3    19337.95    19598.66    456.80 o 
  -2   8   3    10726.75    10922.78    151.35 o 
   0   8   3    27901.28    27545.94    389.17 o 
   2   8   3     9447.31     9804.37    282.31 o 
   4   8   3    10579.33    11161.39    234.62 o 
   6   8   3     1321.16     1241.17     65.36 o 
   8   8   3     1748.96     1883.22     96.60 o 
  10   8   3     1325.97     1401.29    101.09 o 
 -13   9   3      257.05      169.55     68.40 o 
 -11   9   3      168.43       69.85     54.07 o 
  -9   9   3     2787.59     2615.90    103.60 o 
  -7   9   3     8502.11     8633.54    188.15 o 
  -5   9   3     9819.76     9918.51    167.26 o 
  -3   9   3     6680.69     8066.29    162.82 o 
  -1   9   3     2640.88     2606.00     58.40 o 
   1   9   3    10367.07    10719.80    210.84 o 
   3   9   3      400.64      341.20     40.38 o 
   5   9   3       91.25       53.86     32.54 o 
   7   9   3     1559.21     1465.10     70.28 o 
   9   9   3      625.33      632.11     77.44 o 
 -12  10   3        0.45      -23.55     50.22 o 
 -10  10   3      588.95      532.50     59.05 o 
  -8  10   3      229.61      223.10     52.28 o 
  -6  10   3      173.17      124.23     24.87 o 
  -4  10   3       69.48       49.02     17.81 o 
  -2  10   3     1700.02     1591.99     68.42 o 
   0  10   3        0.33      -18.02     16.15 o 
   2  10   3       29.68       26.67     23.02 o 
   4  10   3      290.09      226.74     39.53 o 
   6  10   3       60.91       52.55     35.98 o 
   8  10   3       39.55       -6.10     38.99 o 
  10  10   3        1.87       13.24     62.27 o 
 -13  11   3      382.91      464.19     85.56 o 
 -11  11   3     1047.46     1369.63    112.99 o 
  -9  11   3     4524.13     4276.15    130.79 o 
  -7  11   3     4433.98     4566.78    126.97 o 
  -5  11   3     6804.68     7208.08    136.25 o 
  -3  11   3      608.01      557.42     48.10 o 
  -1  11   3      790.84      788.07     30.17 o 
   1  11   3     5778.76     5523.22    133.11 o 
   3  11   3     1794.31     1509.21     69.51 o 
   5  11   3      810.04      795.30     64.63 o 
   7  11   3      888.47      847.43     72.99 o 
   9  11   3      702.73      847.89    102.91 o 
 -12  12   3     1857.09     1765.05    165.55 o 
 -10  12   3       15.00      -37.45     34.47 o 
  -8  12   3     7571.02     7442.26    182.29 o 
  -6  12   3    15512.60    15026.96    247.13 o 
  -4  12   3    14009.25    14657.81    665.04 o 
  -2  12   3     6431.84     6525.84    105.43 o 
   0  12   3    16586.10    16355.04    478.07 o 
   2  12   3    11324.74    11327.29    233.78 o 
   4  12   3     4663.01     5041.13    174.71 o 
   6  12   3     1484.89     1471.20     79.48 o 
   8  12   3     1303.02     1404.99    196.09 o 
 -11  13   3      880.83      926.76    209.44 o 
  -9  13   3     2429.16     2370.18     98.84 o 
  -7  13   3    10274.16    10393.58    227.58 o 
  -5  13   3     5908.54     6261.91    128.70 o 
  -3  13   3     6198.97     5774.10    229.33 o 
  -1  13   3    15599.44    15353.06    243.53 o 
   1  13   3    11753.16    11413.68    231.86 o 
   3  13   3     6345.02     6623.08    258.75 o 
   5  13   3     1856.99     1940.60     88.03 o 
   7  13   3     1723.07     1702.12    111.24 o 
   9  13   3      989.39     1231.50    124.36 o 
 -12  14   3      406.79      411.22     81.35 o 
 -10  14   3      807.55      788.17     75.41 o 
  -8  14   3     2264.33     2359.59     97.97 o 
  -6  14   3      989.20      945.30     69.11 o 
  -4  14   3     4001.21     3914.07    213.42 o 
  -2  14   3     2956.98     2693.82    105.01 o 
   0  14   3     3578.61     3270.10     83.41 o 
   2  14   3     2762.69     2513.83     90.77 o 
   4  14   3       51.41       16.03     32.17 o 
   6  14   3      523.98      390.45     55.97 o 
   8  14   3      320.06      176.10     68.68 o 
 -11  15   3        8.60      -65.02     48.93 o 
  -9  15   3      268.42      223.89     53.53 o 
  -7  15   3       52.75       -3.99     31.38 o 
  -5  15   3       64.03       24.10     38.87 o 
  -3  15   3        5.69      -26.46     17.64 o 
  -1  15   3       89.75       74.30     31.11 o 
   1  15   3       42.75       14.64     33.41 o 
   3  15   3     1153.25     1023.44     68.50 o 
   5  15   3       25.68       20.46     37.80 o 
   7  15   3       17.40      -22.45     49.84 o 
   9  15   3       28.67       -5.83     62.46 o 
 -10  16   3      370.72      397.97     61.81 o 
  -8  16   3      956.31     1088.30     75.07 o 
  -6  16   3      855.44      775.44     67.36 o 
  -4  16   3      182.89      126.32     29.36 o 
  -2  16   3     2770.79     2751.90     94.42 o 
   0  16   3     2041.43     2101.57     98.41 o 
   2  16   3     4037.56     3849.11    120.43 o 
   4  16   3      623.71      592.69     62.54 o 
   6  16   3     1394.52     1358.72     85.46 o 
   8  16   3      219.06      210.21     74.58 o 
 -11  17   3      538.02      572.27     87.16 o 
  -9  17   3     1649.47     1660.04    121.46 o 
  -7  17   3     3221.80     2954.43    110.92 o 
  -5  17   3      976.14     1025.16     62.43 o 
  -3  17   3     5411.42     5852.72    191.34 o 
  -1  17   3     5665.44     5566.64    275.40 o 
   1  17   3     4011.83     4288.89    129.95 o 
   3  17   3     1763.49     1685.52     83.15 o 
   5  17   3     2348.86     2191.44    100.45 o 
   7  17   3     1090.55     1310.85    120.70 o 
 -10  18   3      596.95      523.29     71.44 o 
  -8  18   3     1476.02     1471.66     88.77 o 
  -6  18   3     5115.72     5360.61    154.95 o 
  -4  18   3     1357.19     1559.13     64.38 o 
  -2  18   3     3463.25     3581.76    171.39 o 
   0  18   3     2070.19     2053.78     90.96 o 
   2  18   3     4655.33     4367.91    364.74 o 
   4  18   3     1180.73     1121.54     80.00 o 
   6  18   3     1471.84     1578.59    124.32 o 
  -9  19   3      105.98       29.67     48.07 o 
  -7  19   3      171.70      112.44     58.94 o 
  -5  19   3     1458.04     1379.58     65.20 o 
  -3  19   3      366.42      369.15     50.97 o 
  -1  19   3      121.64       28.59     39.16 o 
   1  19   3     6153.35     5569.66    203.30 o 
   3  19   3        1.87      -60.43     40.29 o 
   5  19   3      366.77      446.35     61.85 o 
   7  19   3      164.12      108.45     67.73 o 
 -10  20   3      145.84      106.69     53.62 o 
  -8  20   3      183.83      115.02     49.30 o 
  -6  20   3      100.44       46.33     57.40 o 
  -4  20   3      241.34      171.95     48.28 o 
  -2  20   3      144.39       67.62     38.99 o 
   0  20   3      370.55      230.60     76.36 o 
   2  20   3       63.06       21.61     51.12 o 
   4  20   3       84.48       82.94     57.95 o 
   6  20   3      158.61       73.40     63.14 o 
  -9  21   3      629.28      482.20     73.41 o 
  -7  21   3      724.64      803.24     78.05 o 
  -5  21   3     1114.67     1126.29     95.15 o 
  -3  21   3      800.36      786.08     92.34 o 
  -1  21   3     2560.27     2417.56    130.32 o 
   1  21   3     2719.87     2758.59    145.63 o 
   3  21   3      680.28      764.19    107.77 o 
   5  21   3      576.98      724.49    100.06 o 
  -8  22   3     1074.74     1114.08    118.65 o 
  -6  22   3     2776.93     2689.92    142.45 o 
  -4  22   3     1762.80     1923.75     94.14 o 
  -2  22   3     1364.91     1368.01    101.52 o 
   0  22   3     2844.11     2948.97    152.10 o 
   2  22   3     3002.93     2945.10    154.40 o 
   4  22   3     1295.76     1502.93    131.94 o 
  -7  23   3     1215.06     1387.97    132.33 o 
  -5  23   3     2094.59     2203.86    220.98 o 
  -3  23   3     1403.41     1491.64    109.96 o 
  -1  23   3      918.25     1166.20    204.32 o 
   1  23   3     3186.72     3188.90    164.64 o 
   3  23   3     1002.91     1128.25    188.19 o 
  -6  24   3      321.70      179.01     68.00 o 
  -4  24   3      536.05      704.44    130.83 o 
  -2  24   3      477.72      491.41    118.87 o 
   0  24   3      202.64      144.08     68.35 o 
   2  24   3      750.45      908.96    142.26 o 
   4  24   3      259.05      325.48     88.18 o 
  -5  25   3       13.82       -2.14     89.07 o 
  -3  25   3        0.61      -70.48     46.99 o 
  -1  25   3        0.45      -73.18     48.79 o 
   1  25   3       55.19      -18.28     61.97 o 
  -4  26   3      526.49      416.11    136.92 o 
  -2  26   3      321.62      368.60     87.05 o 
   0  26   3      557.93      596.15     98.25 o 
 -14   0   4     3027.83     2944.18    148.25 o 
 -12   0   4     3536.71     3527.16    158.39 o 
 -10   0   4     4504.21     4564.59    154.85 o 
  -8   0   4    16513.68    16637.51    702.45 o 
  -6   0   4    52907.21    56507.39   1079.72 o 
  -4   0   4      508.56      434.80     29.40 o 
  -2   0   4     5199.53     5088.57    189.26 o 
   0   0   4      912.57      915.74     72.84 o 
   2   0   4   134530.44   134120.56   2546.40 o 
   4   0   4    10848.66    11028.26    288.42 o 
   6   0   4     1876.35     1913.91    107.41 o 
   8   0   4     5447.55     5390.21    208.79 o 
  10   0   4      862.91      791.63    166.19 o 
 -13   1   4     1085.38     1027.42     70.04 o 
 -11   1   4      887.44      967.93     59.87 o 
  -9   1   4      977.82     1092.67     94.41 o 
  -7   1   4     1352.39     1225.37     39.44 o 
  -5   1   4    54111.67    56902.31    767.43 o 
  -3   1   4      926.09      832.00     39.23 o 
  -1   1   4     9323.45     9360.01    221.01 o 
   1   1   4    21524.38    22870.70    342.01 o 
   3   1   4     1473.47     1422.08     55.96 o 
   5   1   4     4468.45     4495.40    115.96 o 
   7   1   4     2315.92     2320.76     88.89 o 
   9   1   4     2117.39     1990.81    107.85 o 
 -14   2   4       26.00       -6.95     55.71 o 
 -12   2   4       18.84      -32.16     29.41 o 
 -10   2   4      636.39      680.49     48.41 o 
  -8   2   4        4.36       -2.15     18.53 o 
  -6   2   4      786.67      750.24     44.12 o 
  -4   2   4     4995.59     5121.64     88.78 o 
  -2   2   4     7294.67     7237.94    282.07 o 
   0   2   4     3591.18     3439.94     88.77 o 
   2   2   4     1149.18      972.14     47.39 o 
   4   2   4      379.05      282.31     36.01 o 
   6   2   4      786.15      801.94     60.83 o 
   8   2   4       11.96      -18.64     39.02 o 
  10   2   4      276.78      242.94     89.42 o 
 -13   3   4        9.76      -45.35     40.51 o 
 -11   3   4      419.65      388.18     44.71 o 
  -9   3   4       80.43       81.95     29.30 o 
  -7   3   4       37.62        6.72     15.64 o 
  -5   3   4     8654.39     9031.62    192.06 o 
  -3   3   4     1346.09     1638.31     49.82 o 
  -1   3   4      133.53      178.32     32.04 o 
   1   3   4    18250.41    18559.28    332.27 o 
   3   3   4      545.53      478.41     42.09 o 
   5   3   4       40.15        3.31     26.11 o 
   7   3   4      129.21       44.98     34.43 o 
   9   3   4      242.98      355.78     69.67 o 
 -14   4   4     1150.24     1165.48    137.14 o 
 -12   4   4     1488.19     1541.63     93.49 o 
 -10   4   4     1841.50     1945.90     87.89 o 
  -8   4   4     9772.90     9932.09    169.96 o 
  -6   4   4    21843.14    23424.57    336.83 o 
  -4   4   4    55781.14    57299.51    690.04 o 
  -2   4   4     9628.91    10154.25    186.17 o 
   0   4   4    26610.49    26165.77    372.24 o 
   2   4   4    33743.52    36207.84    609.70 o 
   4   4   4     3834.85     3658.58     99.13 o 
   6   4   4      820.35      798.41     59.69 o 
   8   4   4     1501.93     1459.82    102.67 o 
  10   4   4      348.97      342.83     97.51 o 
 -13   5   4     1504.51     1390.78    103.48 o 
 -11   5   4     2160.76     2235.56     89.23 o 
  -9   5   4     6243.16     6363.72    127.17 o 
  -7   5   4     7913.01     8273.41    147.65 o 
  -5   5   4    23685.23    23598.55    413.74 o 
  -3   5   4    27673.61    27617.64    594.62 o 
  -1   5   4    17293.50    17308.72    282.19 o 
   1   5   4    10233.30     9864.19    270.87 o 
   3   5   4    10249.75    10443.53    194.30 o 
   5   5   4    10603.86    11077.12    212.46 o 
   7   5   4      524.65      548.82     60.03 o 
   9   5   4     1505.46     1657.99    105.44 o 
 -14   6   4      493.49      458.02     84.64 o 
 -12   6   4     1274.49     1377.76     80.12 o 
 -10   6   4      362.96      237.35     58.74 o 
  -8   6   4     3680.58     3781.99     87.44 o 
  -6   6   4      450.30      495.49     37.31 o 
  -4   6   4     9148.31     9923.59    139.97 o 
  -2   6   4       28.54       52.26     22.89 o 
   0   6   4     4853.67     4980.49     92.34 o 
   2   6   4     3378.17     3132.03     95.76 o 
   4   6   4     4540.53     4534.78    113.94 o 
   6   6   4     1363.05     1288.81     68.86 o 
   8   6   4      861.26      986.38     73.92 o 
  10   6   4      482.05      422.49     98.86 o 
 -13   7   4       63.20      -28.04     50.40 o 
 -11   7   4      702.78      737.34     82.47 o 
  -9   7   4      714.51      696.01     90.90 o 
  -7   7   4     3076.24     2871.64     70.73 o 
  -5   7   4     1429.07     1440.94     35.14 o 
  -3   7   4      821.03     1066.34     38.88 o 
  -1   7   4    10159.98    10274.60    164.10 o 
   1   7   4      311.69      206.34     61.53 o 
   3   7   4      798.31      740.24     57.11 o 
   5   7   4      231.17      210.48     38.55 o 
   7   7   4      220.15      159.10     47.12 o 
   9   7   4       62.88       51.95     52.57 o 
 -14   8   4      171.50       58.07     62.23 o 
 -12   8   4      404.05      378.21     73.17 o 
 -10   8   4     1844.74     1911.11    104.62 o 
  -8   8   4     1292.30     1290.29     63.59 o 
  -6   8   4      239.87      276.98     32.69 o 
  -4   8   4    10598.57    10846.97    186.50 o 
  -2   8   4      574.73      535.92     36.37 o 
   0   8   4      784.13      633.64     41.19 o 
   2   8   4     1185.72     1138.20     60.49 o 
   4   8   4     2090.19     1848.12     81.88 o 
   6   8   4     1090.32     1107.14     94.87 o 
   8   8   4      210.26      279.17     60.84 o 
  10   8   4      189.11      322.97     71.11 o 
 -13   9   4     1043.85     1299.46    116.26 o 
 -11   9   4     4589.66     4367.61    170.50 o 
  -9   9   4     4134.79     4094.50    122.77 o 
  -7   9   4    11698.54    11845.10    237.77 o 
  -5   9   4     9545.12    10099.67    171.72 o 
  -3   9   4     9565.32     9964.28    238.67 o 
  -1   9   4    19978.58    20419.84    398.72 o 
   1   9   4    12613.01    11961.54    237.74 o 
   3   9   4    10080.01    10305.60    446.55 o 
   5   9   4     5810.16     5765.30    183.62 o 
   7   9   4      874.32      956.97     83.93 o 
   9   9   4     1109.39     1292.48     98.41 o 
 -12  10   4     1188.44     1419.75    119.47 o 
 -10  10   4      138.54       30.77     47.20 o 
  -8  10   4    10485.11    10860.91    306.87 o 
  -6  10   4    16258.65    16145.81    256.55 o 
  -4  10   4    24427.85    26167.60    385.59 o 
  -2  10   4     2410.23     2160.98     49.82 o 
   0  10   4    17423.75    17947.38    404.35 o 
   2  10   4    10713.58    10518.89    281.60 o 
   4  10   4     5351.64     5605.49    154.44 o 
   6  10   4      663.11      707.35     69.70 o 
   8  10   4     2798.57     2925.28    155.18 o 
 -13  11   4      509.87      698.10    224.61 o 
 -11  11   4     1871.16     1876.29    133.40 o 
  -9  11   4     1386.97     1438.64     76.00 o 
  -7  11   4     4631.25     4542.90    126.72 o 
  -5  11   4     4348.96     4471.29    105.51 o 
  -3  11   4     1155.36      853.87     39.34 o 
  -1  11   4    11830.90    12599.02    206.20 o 
   1  11   4    13290.65    12428.28    249.17 o 
   3  11   4     2537.83     2417.32     93.06 o 
   5  11   4     2450.02     2360.64    147.88 o 
   7  11   4      987.73      892.54     81.69 o 
   9  11   4      666.43      720.58    105.20 o 
 -12  12   4      269.43      135.49     61.09 o 
 -10  12   4       45.91       -5.77     35.50 o 
  -8  12   4     1009.08      975.93     83.19 o 
  -6  12   4       21.64      -24.61     21.91 o 
  -4  12   4     1198.47     1144.78     61.36 o 
  -2  12   4      452.08      440.54     32.22 o 
   0  12   4     2414.28     2392.94    114.77 o 
   2  12   4       81.61       -5.85     28.23 o 
   4  12   4      494.62      338.57     75.77 o 
   6  12   4      354.78      258.72     49.98 o 
   8  12   4      174.41      187.06     98.15 o 
 -13  13   4      310.14      277.90     76.61 o 
 -11  13   4      417.39      369.48     72.28 o 
  -9  13   4       48.82       -2.54     37.36 o 
  -7  13   4     1824.96     1653.85     78.03 o 
  -5  13   4     5097.87     4996.51    161.77 o 
  -3  13   4       12.50      -24.06     16.04 o 
  -1  13   4     6579.52     6545.32    124.60 o 
   1  13   4     2573.81     2395.83     95.26 o 
   3  13   4      883.05      823.81     69.91 o 
   5  13   4      158.61       95.04     43.61 o 
   7  13   4      309.79      233.13     71.76 o 
 -12  14   4      670.73      866.70    230.91 o 
 -10  14   4      778.80      986.53     80.82 o 
  -8  14   4     5031.65     5096.78    148.35 o 
  -6  14   4     4252.82     4310.67    127.18 o 
  -4  14   4     2273.89     2321.08     80.54 o 
  -2  14   4     4551.65     4704.57    106.67 o 
   0  14   4     5324.96     5443.41    137.77 o 
   2  14   4     5299.12     5001.79    141.00 o 
   4  14   4     1776.53     1773.13     97.97 o 
   6  14   4      974.21     1144.80     83.74 o 
   8  14   4      831.81      962.08    113.74 o 
 -11  15   4      785.43      713.48     91.23 o 
  -9  15   4     2979.85     2953.76    117.21 o 
  -7  15   4     2623.61     2534.56     98.42 o 
  -5  15   4     6703.18     6992.21    150.62 o 
  -3  15   4     5631.42     5644.56    165.35 o 
  -1  15   4     7496.43     7347.63    177.22 o 
   1  15   4     3639.94     3587.77    113.51 o 
   3  15   4     3018.28     2808.50    107.92 o 
   5  15   4     3983.82     4026.17    139.14 o 
   7  15   4      818.23      771.67    163.62 o 
 -12  16   4      231.42      127.95     85.02 o 
 -10  16   4      696.14      642.94     89.17 o 
  -8  16   4     1268.03     1059.77     94.94 o 
  -6  16   4     1787.05     1532.33     76.08 o 
  -4  16   4     3326.02     3129.89     89.37 o 
  -2  16   4     4264.90     4125.90    102.68 o 
   0  16   4     1770.58     1576.97     95.09 o 
   2  16   4     2635.80     2659.66    108.96 o 
   4  16   4     1663.35     1629.31     87.55 o 
   6  16   4      669.88      704.56     77.29 o 
   8  16   4      251.50      229.43     87.58 o 
 -11  17   4        7.55      -12.17     48.95 o 
  -9  17   4       33.82       -7.54     40.20 o 
  -7  17   4      312.09      165.81     44.39 o 
  -5  17   4       77.59        9.22     26.05 o 
  -3  17   4       82.40        5.59     26.22 o 
  -1  17   4        3.40      -39.21     26.14 o 
   1  17   4      207.50      288.18    129.55 o 
   3  17   4       13.32      -22.10     35.44 o 
   5  17   4        0.43      -48.72     37.68 o 
   7  17   4       16.27        2.69     57.78 o 
 -10  18   4      527.73      452.71     68.63 o 
  -8  18   4     1382.30     1254.53     80.94 o 
  -6  18   4      329.60      324.10     51.09 o 
  -4  18   4     2601.46     2551.02     86.76 o 
  -2  18   4     4539.23     4141.84    129.53 o 
   0  18   4     1799.22     1731.70     84.34 o 
   2  18   4      129.16       45.18     51.53 o 
   4  18   4     1010.74     1240.68     91.39 o 
   6  18   4      260.77      143.01     71.80 o 
  -9  19   4     1669.40     1659.32    119.63 o 
  -7  19   4     1669.48     1717.66     89.66 o 
  -5  19   4     4078.65     4264.54    116.62 o 
  -3  19   4     5126.91     5473.23    172.33 o 
  -1  19   4     5625.30     5877.39    164.75 o 
   1  19   4     1642.71     1629.65     86.80 o 
   3  19   4     1569.83     1516.58    172.70 o 
   5  19   4     1360.52     1408.46     98.57 o 
 -10  20   4     1108.67     1274.42    100.09 o 
  -8  20   4     2148.39     2217.98    170.16 o 
  -6  20   4     4255.13     4153.04    140.27 o 
  -4  20   4     2897.49     3394.28    123.90 o 
  -2  20   4     2951.32     3059.95    203.25 o 
   0  20   4     2313.44     2236.22    100.56 o 
   2  20   4     5247.98     4959.04    201.55 o 
   4  20   4     1158.46     1293.19    120.19 o 
   6  20   4      647.63      768.13    143.97 o 
  -9  21   4      575.26      515.48     72.07 o 
  -7  21   4     1090.25     1051.96     84.84 o 
  -5  21   4     3813.11     3536.54    128.31 o 
  -3  21   4      476.36      377.62     57.43 o 
  -1  21   4     1072.46     1206.58     78.40 o 
   1  21   4     2593.84     2460.41    139.92 o 
   3  21   4      610.16      756.48    100.48 o 
   5  21   4      230.01      227.92     71.93 o 
  -8  22   4        3.88      -30.21     46.20 o 
  -6  22   4      355.59      262.11     62.94 o 
  -4  22   4       63.86       54.66     45.05 o 
  -2  22   4        9.33      -58.57     45.52 o 
   0  22   4      178.05      118.69     63.70 o 
   2  22   4      278.99      270.78     85.76 o 
   4  22   4       29.18      -14.76     58.68 o 
  -7  23   4      311.12      380.70     68.25 o 
  -5  23   4      284.37      162.34     79.03 o 
  -3  23   4      402.46      363.47     78.41 o 
  -1  23   4      357.07      378.56     78.89 o 
   1  23   4      648.73      578.51     93.01 o 
   3  23   4      122.96      214.73     72.75 o 
  -6  24   4     1093.82      879.65    105.13 o 
  -4  24   4     1391.31     1478.76    119.72 o 
  -2  24   4      605.68      518.10     90.14 o 
   0  24   4     1738.22     1885.95    132.01 o 
   2  24   4     1309.72     1417.20    132.47 o 
  -5  25   4     1064.49     1119.73    177.51 o 
  -3  25   4     1139.70     1386.49    129.31 o 
  -1  25   4      784.17      812.67    104.47 o 
   1  25   4     1287.26     1526.11    151.45 o 
  -2  26   4      158.71      116.38     71.02 o 
 -13   1   5      917.20      992.78     80.50 o 
 -11   1   5      813.41      797.15     65.49 o 
  -9   1   5     2470.66     2455.76     82.43 o 
  -7   1   5     6288.82     6620.07    133.02 o 
  -5   1   5    33011.64    35577.95    494.27 o 
  -3   1   5     4968.11     4680.93    129.91 o 
  -1   1   5     2298.37     2118.99    121.76 o 
   1   1   5     3616.89     3844.48     94.50 o 
   3   1   5     1063.81     1038.61     55.93 o 
   5   1   5       93.79       57.57     31.10 o 
   7   1   5     1398.11     1472.08     84.42 o 
   9   1   5      571.40      718.26     88.91 o 
 -14   2   5     1764.18     1690.44     92.96 o 
 -12   2   5     1514.00     1548.31     76.37 o 
 -10   2   5     3090.07     3446.06    122.49 o 
  -8   2   5     6963.84     7511.05    143.24 o 
  -6   2   5    25793.81    27710.15    390.65 o 
  -4   2   5    16242.78    16917.52    294.27 o 
  -2   2   5     9659.29    10013.13    240.83 o 
   0   2   5    41923.40    42820.25   1127.73 o 
   2   2   5    40780.59    40137.11    585.90 o 
   4   2   5     1239.94     1353.12     64.75 o 
   6   2   5     1881.26     1953.28     83.55 o 
   8   2   5     1600.12     1691.29    107.06 o 
 -13   3   5     1918.89     1683.98    112.09 o 
 -11   3   5     2017.62     1976.63    126.05 o 
  -9   3   5     8156.56     8588.30    183.53 o 
  -7   3   5     6002.60     6268.15    116.85 o 
  -5   3   5    42373.54    46417.16    568.28 o 
  -3   3   5     3065.32     3204.07    105.63 o 
  -1   3   5    15229.56    15486.21    353.97 o 
   1   3   5     4736.22     4948.41    127.85 o 
   3   3   5    25703.34    25548.49    401.90 o 
   5   3   5     2821.80     2856.58     95.80 o 
   7   3   5     1773.04     1900.99     88.78 o 
   9   3   5      853.44     1094.98    103.50 o 
 -14   4   5      489.55      521.10     69.10 o 
 -12   4   5     1342.36     1265.46     80.48 o 
 -10   4   5     1417.28     1293.54     77.37 o 
  -8   4   5     1716.67     1633.61     53.22 o 
  -6   4   5     8638.90     9214.22    134.50 o 
  -4   4   5     9185.81     9631.92    162.67 o 
  -2   4   5    13573.74    14173.55    460.99 o 
   0   4   5     8271.19     8706.83    148.19 o 
   2   4   5      843.40      670.12     55.99 o 
   4   4   5     3535.81     3460.46    103.47 o 
   6   4   5      278.29      249.24     44.41 o 
   8   4   5      470.52      519.35     76.53 o 
 -13   5   5       12.11      -26.22     37.94 o 
 -11   5   5       66.81        3.39     41.09 o 
  -9   5   5      206.37      202.21     52.90 o 
  -7   5   5      254.67      251.75     26.05 o 
  -5   5   5     6276.46     6694.95    144.31 o 
  -3   5   5      443.86      609.83     41.53 o 
  -1   5   5     6894.87     7333.45    160.19 o 
   1   5   5      856.68      777.55     74.71 o 
   3   5   5      457.31      820.62    269.45 o 
   5   5   5      329.30      285.56     46.59 o 
   7   5   5       82.72      -36.35     37.77 o 
   9   5   5       95.50       69.21     61.64 o 
 -14   6   5      532.98      595.80     88.96 o 
 -12   6   5      420.48      467.97    111.61 o 
 -10   6   5     1838.91     1789.55    100.12 o 
  -8   6   5     1188.93     1238.98     47.33 o 
  -6   6   5     7530.62     7542.56    115.15 o 
  -4   6   5      498.90      400.37     29.80 o 
  -2   6   5     2838.11     2802.08     77.67 o 
   0   6   5     3519.14     3260.71     71.68 o 
   2   6   5     2008.75     1798.46     86.12 o 
   4   6   5     2729.39     2531.86    100.62 o 
   6   6   5      839.62      883.43     78.32 o 
   8   6   5      369.81      253.71     56.91 o 
 -13   7   5     1156.16     1178.43    109.18 o 
 -11   7   5     3490.13     3648.54    206.45 o 
  -9   7   5     1961.52     2066.00     80.99 o 
  -7   7   5     8776.01     9082.86    158.25 o 
  -5   7   5    21127.47    21012.70    417.55 o 
  -3   7   5    19974.95    19659.83    689.66 o 
  -1   7   5     5612.48     5162.78    100.11 o 
   1   7   5    10182.05    10242.18    216.94 o 
   3   7   5     7725.76     8029.84    194.14 o 
   5   7   5     2037.29     2171.93     97.12 o 
   7   7   5      793.44      986.37     78.28 o 
   9   7   5      667.41      660.21     88.69 o 
 -14   8   5      866.38      880.60    103.07 o 
 -12   8   5      947.04      959.52     99.97 o 
 -10   8   5      658.28      626.63     78.18 o 
  -8   8   5    10535.02    10774.86    341.22 o 
  -6   8   5    12002.44    12448.16    204.16 o 
  -4   8   5    10428.56    10474.93    181.51 o 
  -2   8   5     2460.07     2084.92     67.56 o 
   0   8   5     5450.61     5341.30    103.27 o 
   2   8   5     6184.51     6301.70    229.27 o 
   4   8   5     5076.13     5030.25    150.38 o 
   6   8   5      658.38      701.41     71.52 o 
   8   8   5     1174.65     1243.67    144.24 o 
 -13   9   5      533.46      616.39     87.12 o 
 -11   9   5     3638.74     3701.78    155.29 o 
  -9   9   5      804.27      653.69     58.50 o 
  -7   9   5     1484.33     1229.81     95.12 o 
  -5   9   5     1003.26      797.82     42.67 o 
  -3   9   5     2495.33     2470.29     86.14 o 
  -1   9   5     4341.39     4387.51    139.54 o 
   1   9   5     5197.93     5236.88    145.09 o 
   3   9   5     1359.13     1281.30    104.96 o 
   5   9   5     1411.38     1345.68     80.37 o 
   7   9   5      366.64      311.94     59.67 o 
   9   9   5      126.12      148.89    107.98 o 
 -12  10   5       14.19      -60.55     48.05 o 
 -10  10   5       35.82       39.17     47.22 o 
  -8  10   5       51.98       30.02     57.27 o 
  -6  10   5      125.19      104.77     25.09 o 
  -4  10   5        1.67       -8.49     15.65 o 
  -2  10   5      662.39      607.76     33.01 o 
   0  10   5       90.86      102.26     28.18 o 
   2  10   5      312.59      270.25     41.59 o 
   4  10   5        0.69      -29.88     29.91 o 
   6  10   5        3.98      -54.72     36.48 o 
   8  10   5       11.52      -55.13     60.93 o 
 -13  11   5      929.25      893.08    104.15 o 
 -11  11   5     1629.73     1663.08    232.19 o 
  -9  11   5      142.13      170.26     50.65 o 
  -7  11   5     1781.93     1782.46     92.87 o 
  -5  11   5     5449.11     5580.88    166.31 o 
  -3  11   5     2783.09     2645.18     76.64 o 
  -1  11   5     6160.03     6379.86    120.94 o 
   1  11   5     8265.46     8001.52    186.97 o 
   3  11   5     1993.28     1912.80     87.73 o 
   5  11   5     1543.40     1491.50     85.00 o 
   7  11   5      744.51      816.83     81.44 o 
 -12  12   5     1635.68     1683.83    114.63 o 
 -10  12   5     2772.89     2869.96    111.44 o 
  -8  12   5     8754.53     8620.50    203.08 o 
  -6  12   5    11666.28    11535.01    376.14 o 
  -4  12   5     7928.74     8179.17    234.23 o 
  -2  12   5     3809.33     3704.22     83.36 o 
   0  12   5    10677.23    10295.36    307.90 o 
   2  12   5     5168.05     5002.34    328.03 o 
   4  12   5     4181.33     4095.58    137.33 o 
   6  12   5     1008.21     1193.65     91.70 o 
   8  12   5      931.65      944.46    113.70 o 
 -13  13   5      718.83      777.80     99.54 o 
 -11  13   5     2438.16     2472.45    132.08 o 
  -9  13   5     1461.98     1409.55     78.19 o 
  -7  13   5     8042.14     8179.48    241.92 o 
  -5  13   5    12066.67    12522.69    435.77 o 
  -3  13   5    12836.24    13198.70    274.71 o 
  -1  13   5    10965.45    11321.18    233.21 o 
   1  13   5     3214.54     3143.68    105.96 o 
   3  13   5     6084.34     5926.11    193.64 o 
   5  13   5     1626.45     1534.34    111.62 o 
   7  13   5      597.69      622.49     97.83 o 
 -12  14   5      184.12      138.05     66.99 o 
 -10  14   5     1445.63     1241.07    104.77 o 
  -8  14   5      582.60      453.96     67.38 o 
  -6  14   5     3891.75     3663.48    135.56 o 
  -4  14   5     5759.09     5519.91    255.07 o 
  -2  14   5     4171.38     4328.11    104.19 o 
   0  14   5     2723.50     2606.36    146.23 o 
   2  14   5     1704.75     1588.68    162.44 o 
   4  14   5     1514.82     1454.28     84.11 o 
   6  14   5      485.40      428.61     66.66 o 
 -11  15   5        8.82      -37.25     52.35 o 
  -9  15   5        0.19      -37.39     34.35 o 
  -7  15   5       48.49        1.38     33.67 o 
  -5  15   5       20.93      -34.32     22.88 o 
  -3  15   5      571.38      468.75     43.02 o 
  -1  15   5       14.81      -43.51     29.01 o 
   1  15   5       12.60      -39.41     26.27 o 
   3  15   5      159.78      135.65     45.75 o 
   5  15   5        0.54      -56.01     37.34 o 
   7  15   5       45.79       64.87     64.41 o 
 -12  16   5      415.86      447.67     86.40 o 
 -10  16   5      502.45      601.71     70.99 o 
  -8  16   5      236.76       88.42     44.13 o 
  -6  16   5      894.08      896.37     69.89 o 
  -4  16   5      982.68      929.38     52.11 o 
  -2  16   5     1767.82     1693.99     65.10 o 
   0  16   5     2080.80     2041.33    111.61 o 
   2  16   5       14.78      -50.19     33.46 o 
   4  16   5     1595.60     1458.28     88.70 o 
   6  16   5      366.38      376.60     79.10 o 
 -11  17   5      634.57      638.26    143.33 o 
  -9  17   5     1849.89     1961.72     97.84 o 
  -7  17   5      758.04      851.80     72.99 o 
  -5  17   5     3706.37     3531.03    142.35 o 
  -3  17   5     2414.82     2302.89    104.83 o 
  -1  17   5     2735.43     2623.61    129.12 o 
   1  17   5      242.42       98.99     54.71 o 
   3  17   5     4897.52     4427.94    149.60 o 
   5  17   5     1088.32     1115.87     92.04 o 
 -10  18   5     1030.99      928.43     86.25 o 
  -8  18   5     1198.24     1300.64     85.22 o 
  -6  18   5     1767.57     1811.17     88.89 o 
  -4  18   5     3336.39     3317.26    103.87 o 
  -2  18   5     1609.99     1612.15     82.77 o 
   0  18   5     1079.74     1060.16     73.74 o 
   2  18   5     4710.78     5104.44    422.62 o 
   4  18   5      631.83      619.15     92.20 o 
   6  18   5      420.38      396.67    118.55 o 
  -9  19   5      218.48      209.58     55.68 o 
  -7  19   5      255.23      137.00     56.91 o 
  -5  19   5     3603.50     3439.02    123.91 o 
  -3  19   5       35.55       47.90     38.18 o 
  -1  19   5      714.28      759.60     71.77 o 
   1  19   5      393.32      402.12     93.03 o 
   3  19   5      379.31      440.55     81.29 o 
   5  19   5       79.39       32.41     63.16 o 
 -10  20   5       44.60      -33.18     46.30 o 
  -8  20   5       38.45      -17.49     42.49 o 
  -6  20   5        2.03      -54.83     36.56 o 
  -4  20   5      134.45       53.49     36.83 o 
  -2  20   5      157.80      103.56     42.57 o 
   0  20   5       10.70      -43.20     37.88 o 
   2  20   5       21.10       -7.32     52.69 o 
   4  20   5      338.50      341.40     78.81 o 
  -9  21   5      453.21      469.27     74.11 o 
  -7  21   5      633.39      692.00     96.99 o 
  -5  21   5     1314.51     1181.19     83.20 o 
  -3  21   5     1892.44     1966.49     96.97 o 
  -1  21   5      436.95      402.80     61.55 o 
   1  21   5      813.69     1101.13    113.96 o 
   3  21   5      588.92      671.47     98.98 o 
  -8  22   5     1028.11      980.19     90.30 o 
  -6  22   5     1464.47     1637.67     96.20 o 
  -4  22   5     2274.41     2270.96    106.10 o 
  -2  22   5     1522.84     1682.30     92.52 o 
   0  22   5     1507.51     1448.82    112.07 o 
   2  22   5     2388.39     2495.40    176.55 o 
  -7  23   5      924.35      957.28     87.29 o 
  -5  23   5     1898.79     1714.19    120.87 o 
  -3  23   5      640.52      884.08     83.05 o 
  -1  23   5     1352.71     1511.44    121.65 o 
   1  23   5     1282.72     1457.17    124.46 o 
  -6  24   5      456.45      333.54    104.45 o 
  -4  24   5      286.70      431.92    125.39 o 
  -2  24   5      201.73      218.69     71.92 o 
   0  24   5      463.74      462.38     88.62 o 
  -5  25   5        0.84      -23.92     79.89 o 
  -3  25   5       42.17      -47.95     57.08 o 
  -1  25   5        2.00      -57.11     52.92 o 
 -14   0   6     1257.40     1145.25    104.91 o 
 -12   0   6      968.22     1048.27     88.84 o 
 -10   0   6     2264.87     2267.29    103.08 o 
  -8   0   6     1995.37     2104.25    119.41 o 
  -6   0   6      169.26       68.06     37.92 o 
  -4   0   6    34129.42    34570.96    998.40 o 
  -2   0   6     7915.25     8237.37    307.17 o 
   0   0   6    13131.26    13269.33    463.10 o 
   2   0   6    15132.76    14731.39    367.41 o 
   4   0   6      286.49      377.93     68.42 o 
   6   0   6     2626.02     2534.29    143.70 o 
   8   0   6     1351.88     1648.45    137.97 o 
 -15   1   6      462.31      472.74     71.80 o 
 -13   1   6     2739.53     2759.24     96.16 o 
 -11   1   6     4489.93     4590.36    115.35 o 
  -9   1   6     5837.99     6014.04    143.05 o 
  -7   1   6    10226.26    10257.30    165.42 o 
  -5   1   6    24761.92    25494.25    370.08 o 
  -3   1   6     1113.21     1005.08     57.92 o 
  -1   1   6     7964.20     8184.16    221.38 o 
   1   1   6     3066.65     3048.13    101.68 o 
   3   1   6    12939.86    12613.84    238.08 o 
   5   1   6     1008.68      905.35     69.37 o 
   7   1   6      970.34      985.07     84.14 o 
 -14   2   6      189.87      125.63     51.72 o 
 -12   2   6      995.01     1054.39     85.43 o 
 -10   2   6      357.06      311.79     42.24 o 
  -8   2   6     4025.00     3970.49     88.33 o 
  -6   2   6     4957.59     4982.70    204.85 o 
  -4   2   6     2686.21     2656.80     94.29 o 
  -2   2   6      952.32      956.93     60.41 o 
   0   2   6      108.29       81.50     56.39 o 
   2   2   6      565.43      609.26     59.95 o 
   4   2   6      454.34      394.56     48.71 o 
   6   2   6      534.88      459.47     60.48 o 
   8   2   6       49.76      -40.87     46.88 o 
 -15   3   6       63.43       87.51     50.20 o 
 -13   3   6      568.80      529.34    134.79 o 
 -11   3   6     1118.52     1048.73     67.05 o 
  -9   3   6      887.82      932.76     53.12 o 
  -7   3   6     3383.66     3395.42     79.69 o 
  -5   3   6    12937.96    14118.34    243.42 o 
  -3   3   6     3089.71     3037.46    108.14 o 
  -1   3   6     4939.48     4758.68    231.12 o 
   1   3   6      618.02      496.30     56.97 o 
   3   3   6      992.73      924.77     69.54 o 
   5   3   6      918.59      928.27     70.61 o 
   7   3   6      184.58       55.72     46.42 o 
 -14   4   6      550.26      444.05     97.38 o 
 -12   4   6      486.82      393.21     68.62 o 
 -10   4   6     3821.96     3976.63    114.55 o 
  -8   4   6     4060.86     3976.91     90.19 o 
  -6   4   6     7147.53     7314.98    116.55 o 
  -4   4   6     9583.71     9483.68    189.12 o 
  -2   4   6     8188.59     8707.75    230.61 o 
   0   4   6     2394.02     2271.02     60.36 o 
   2   4   6     9011.07     9256.19    296.72 o 
   4   4   6      264.12      239.89     43.34 o 
   6   4   6     1875.83     1964.18     90.69 o 
   8   4   6      549.00      549.36     72.46 o 
 -13   5   6     1452.97     1413.36     84.84 o 
 -11   5   6     2032.04     2037.02    157.22 o 
  -9   5   6     3456.10     3610.04    102.37 o 
  -7   5   6    22131.63    22968.36    391.93 o 
  -5   5   6     3718.71     3823.48     74.42 o 
  -3   5   6    19345.70    19592.89    345.60 o 
  -1   5   6     7467.51     7813.22    318.87 o 
   1   5   6     8260.27     8470.50    195.88 o 
   3   5   6    11518.54    11046.82    355.14 o 
   5   5   6      799.94     1058.78     74.37 o 
   7   5   6     1391.11     1462.26    106.52 o 
 -14   6   6      682.22      739.08    114.79 o 
 -12   6   6     1554.09     1288.13    114.60 o 
 -10   6   6     2990.06     2964.24    262.10 o 
  -8   6   6     2502.46     2694.57     90.74 o 
  -6   6   6    14371.08    13916.40    196.35 o 
  -4   6   6     8785.04     8778.30    157.30 o 
  -2   6   6     5579.41     5455.68    126.75 o 
   0   6   6    10757.07    11254.63    283.33 o 
   2   6   6     4210.35     4189.70    130.66 o 
   4   6   6     3043.51     2845.44    113.63 o 
   6   6   6     1562.72     1530.05     93.87 o 
   8   6   6      165.63       70.82     49.68 o 
 -13   7   6      253.30      273.64     69.35 o 
 -11   7   6      623.06      492.70    127.20 o 
  -9   7   6     2985.32     3260.47    105.25 o 
  -7   7   6       67.17      102.37     93.15 o 
  -5   7   6      629.71      561.63     28.32 o 
  -3   7   6        1.49      -18.54     16.75 o 
  -1   7   6        9.15       11.75     23.83 o 
   1   7   6       15.65      -10.88     26.53 o 
   3   7   6      475.27      376.38     52.69 o 
   5   7   6      160.31       48.12     41.00 o 
   7   7   6       28.99      -16.01     51.71 o 
 -14   8   6      239.95      118.30     65.63 o 
 -12   8   6       56.90      -16.15     50.05 o 
 -10   8   6      468.24      503.41     71.28 o 
  -8   8   6      657.98      565.63     58.85 o 
  -6   8   6     1718.13     1809.87     63.76 o 
  -4   8   6       48.55       34.25     18.40 o 
  -2   8   6     6555.77     6557.33    146.81 o 
   0   8   6     3296.21     3327.88    158.72 o 
   2   8   6     2208.94     2094.69     94.51 o 
   4   8   6      302.48      248.76     51.08 o 
   6   8   6      746.74      732.02     79.59 o 
   8   8   6       68.36       42.36     63.51 o 
 -13   9   6     1444.90     1537.47    125.93 o 
 -11   9   6     1461.44     1496.35    101.90 o 
  -9   9   6      224.35      337.94     46.33 o 
  -7   9   6     9473.39     9498.85    208.90 o 
  -5   9   6     5505.10     5839.85    242.89 o 
  -3   9   6    13341.20    14032.29    265.68 o 
  -1   9   6     5916.68     5867.61    115.86 o 
   1   9   6     4154.85     4311.48    128.97 o 
   3   9   6     4099.50     4011.50    205.79 o 
   5   9   6     1518.76     1555.36     96.40 o 
   7   9   6      581.81      653.09    172.81 o 
 -14  10   6      969.32     1040.38    150.27 o 
 -12  10   6     2813.24     2823.16    141.88 o 
 -10  10   6    10871.32    10492.52    292.79 o 
  -8  10   6     4622.82     4772.16    203.95 o 
  -6  10   6    18673.25    20141.48    386.23 o 
  -4  10   6    13318.98    14091.89    403.74 o 
  -2  10   6     2447.02     2344.83    147.68 o 
   0  10   6     9040.52     9369.04    392.00 o 
   2  10   6     8090.13     8342.99    291.68 o 
   4  10   6     2892.68     2903.58    129.14 o 
   6  10   6     1643.59     1650.88    101.33 o 
 -13  11   6      915.91      935.87    166.40 o 
 -11  11   6     2652.37     2645.57    135.95 o 
  -9  11   6      290.52      198.33     43.53 o 
  -7  11   6     7210.13     7385.87    180.41 o 
  -5  11   6     8644.38     8883.45    252.23 o 
  -3  11   6    10011.49    10093.38    183.22 o 
  -1  11   6     1089.04     1068.32     44.80 o 
   1  11   6     1790.00     1750.30    129.75 o 
   3  11   6     3108.99     2894.14    139.10 o 
   5  11   6     1341.31     1317.66     94.13 o 
   7  11   6      230.21      147.99     86.79 o 
 -12  12   6      104.04      -16.70     69.85 o 
 -10  12   6       68.72       84.32     41.26 o 
  -8  12   6      165.62       97.60     39.15 o 
  -6  12   6      247.65      135.53     38.09 o 
  -4  12   6        0.79      -28.85     19.23 o 
  -2  12   6     1321.90     1305.16     60.47 o 
   0  12   6      204.17      128.28     39.85 o 
   2  12   6     1077.74     1040.61     78.17 o 
   4  12   6      230.05      109.45     49.46 o 
   6  12   6       21.57      -44.17     43.09 o 
 -13  13   6      143.45      182.25     69.66 o 
 -11  13   6      111.54       88.57     57.48 o 
  -9  13   6        4.56      -41.55     31.86 o 
  -7  13   6      817.52      794.83     94.05 o 
  -5  13   6     2755.80     2683.85     82.05 o 
  -3  13   6      540.62      571.98     86.73 o 
  -1  13   6     2012.61     2003.06    185.73 o 
   1  13   6      178.70      132.39     38.17 o 
   3  13   6      649.17      577.27     96.99 o 
   5  13   6      417.67      377.48     64.52 o 
   7  13   6       25.52      -45.39     61.86 o 
 -12  14   6     1637.66     1790.04    174.73 o 
 -10  14   6     1097.28      927.10     78.83 o 
  -8  14   6     1252.38     1208.43     72.59 o 
  -6  14   6     3183.79     3403.74    118.74 o 
  -4  14   6     7348.72     7149.01    156.53 o 
  -2  14   6     3983.06     3721.29    177.08 o 
   0  14   6     4415.38     4354.50    333.87 o 
   2  14   6     2179.12     1825.43     91.05 o 
   4  14   6     2058.19     2050.51    105.50 o 
   6  14   6      868.93      822.90     88.48 o 
 -11  15   6     1915.75     1907.29    148.78 o 
  -9  15   6     1253.25     1269.13     77.72 o 
  -7  15   6     4270.41     4137.81    169.02 o 
  -5  15   6     4901.25     4771.29    284.14 o 
  -3  15   6     4350.47     4473.02    111.37 o 
  -1  15   6     2555.87     2570.69    150.70 o 
   1  15   6     2519.86     2394.76    184.98 o 
   3  15   6     4471.89     4421.04    257.93 o 
   5  15   6      718.89      829.08    108.46 o 
 -12  16   6      406.64      308.11     75.88 o 
 -10  16   6      683.78      606.05     72.24 o 
  -8  16   6      921.02      994.90    122.43 o 
  -6  16   6     1280.73     1183.10    134.95 o 
  -4  16   6     1997.38     1995.80     73.56 o 
  -2  16   6     1147.45     1124.41     71.38 o 
   0  16   6      460.68      608.73     79.19 o 
   2  16   6     1433.56     1581.79    119.98 o 
   4  16   6      503.43      445.76     68.54 o 
   6  16   6      231.89      263.96     82.05 o 
 -11  17   6        4.81      -23.78     50.49 o 
  -9  17   6        5.45      -53.09     35.88 o 
  -7  17   6        1.90      -33.14     34.04 o 
  -5  17   6      645.92      640.28     52.51 o 
  -3  17   6       38.44        0.61     27.43 o 
  -1  17   6      126.18       91.82     48.99 o 
   1  17   6        5.56       -9.25     48.94 o 
   3  17   6      158.89      108.38    123.68 o 
   5  17   6       37.90      -45.00     47.84 o 
 -10  18   6      273.57      237.04     56.84 o 
  -8  18   6      949.13      945.27     81.80 o 
  -6  18   6     1569.86     1477.63     83.06 o 
  -4  18   6     1676.15     1667.91     72.99 o 
  -2  18   6     1698.18     1752.18     88.70 o 
   0  18   6      985.87     1071.87    185.84 o 
   2  18   6      336.27      292.45     75.00 o 
   4  18   6      693.07      785.22    102.63 o 
  -9  19   6     1039.67     1004.74     87.75 o 
  -7  19   6     2610.03     2571.82    111.72 o 
  -5  19   6     4502.32     4759.18    267.40 o 
  -3  19   6     3459.81     3583.19    106.65 o 
  -1  19   6     2682.63     2498.51    110.33 o 
   1  19   6     2014.49     2009.31    145.79 o 
   3  19   6     2357.02     2199.34    140.24 o 
 -10  20   6      886.33      882.59     88.90 o 
  -8  20   6      952.65     1129.18     94.77 o 
  -6  20   6     1989.68     2053.16    100.45 o 
  -4  20   6     5759.31     5896.34    146.52 o 
  -2  20   6     2126.62     2217.81    135.16 o 
   0  20   6     2396.03     2484.22    134.84 o 
   2  20   6     2875.35     2987.50    161.34 o 
   4  20   6      875.21     1102.29    126.03 o 
  -9  21   6      358.55      430.09     69.58 o 
  -7  21   6      579.37      525.64     72.44 o 
  -5  21   6     1966.39     1735.44     94.68 o 
  -3  21   6      956.95      938.99     82.95 o 
  -1  21   6      839.41      753.77     77.74 o 
   1  21   6      752.69      810.64    105.15 o 
   3  21   6     1386.84     1466.75    128.73 o 
  -8  22   6       65.70       -5.50     45.91 o 
  -6  22   6       34.37      -65.28     43.52 o 
  -4  22   6       60.36       27.99     47.19 o 
  -2  22   6       75.43       43.57     48.20 o 
   0  22   6       33.27      -66.40     52.35 o 
   2  22   6       28.06        5.98     65.81 o 
  -7  23   6      153.86       96.47     55.48 o 
  -5  23   6      541.97      339.76     82.72 o 
  -3  23   6      413.76      293.35     62.80 o 
  -1  23   6      141.93      130.95     64.54 o 
   1  23   6      139.46      157.51     93.99 o 
  -6  24   6      941.97     1153.48    164.69 o 
  -4  24   6     1198.84     1128.84    119.69 o 
  -2  24   6     1077.07     1276.89    133.18 o 
   0  24   6      382.42      460.30     92.39 o 
 -15   1   7      196.53      105.84     63.90 o 
 -13   1   7     1619.13     1587.18     77.56 o 
 -11   1   7     2448.83     2544.69     94.23 o 
  -9   1   7     1336.51     1479.70     74.63 o 
  -7   1   7     4352.25     4224.67     89.58 o 
  -5   1   7     6648.43     6556.36    178.89 o 
  -3   1   7     5282.27     5114.34    161.63 o 
  -1   1   7      474.54      342.29     52.67 o 
   1   1   7     2290.54     2242.03    163.84 o 
   3   1   7     6699.36     6997.73    229.80 o 
   5   1   7      424.76      380.11     55.68 o 
   7   1   7      434.51      447.56     66.77 o 
 -14   2   7      292.50      315.11     59.54 o 
 -12   2   7     3313.53     3169.93     97.28 o 
 -10   2   7     3615.33     3643.03    126.69 o 
  -8   2   7     4240.18     4336.73    108.14 o 
  -6   2   7     5130.34     4961.90    102.05 o 
  -4   2   7    33628.53    34899.84    726.58 o 
  -2   2   7     7915.19     7655.38    217.93 o 
   0   2   7     2061.15     1850.82    144.93 o 
   2   2   7     4949.75     5186.84    189.10 o 
   4   2   7     3246.18     3282.47    112.40 o 
   6   2   7     1368.07     1488.93     90.99 o 
 -15   3   7      534.26      592.97    102.51 o 
 -13   3   7     1351.16     1270.95     85.93 o 
 -11   3   7     2199.76     2059.01    123.24 o 
  -9   3   7     4438.15     4374.69    117.34 o 
  -7   3   7     6446.91     6995.47    134.95 o 
  -5   3   7     7963.00     8069.21    174.19 o 
  -3   3   7    22115.28    22861.74    614.76 o 
  -1   3   7    13286.51    13086.08    332.34 o 
   1   3   7    15641.71    15340.28    351.99 o 
   3   3   7     3895.49     3676.67    132.56 o 
   5   3   7     1683.38     1817.28     89.85 o 
   7   3   7      916.41      984.10     85.08 o 
 -14   4   7      316.08      274.77     58.27 o 
 -12   4   7      824.39      758.95     88.65 o 
 -10   4   7      601.64      524.22     67.78 o 
  -8   4   7     7522.41     7524.78    153.29 o 
  -6   4   7     1720.00     1792.55     55.41 o 
  -4   4   7    11012.69    11829.07    299.80 o 
  -2   4   7     3197.41     3161.82    148.67 o 
   0   4   7     5007.99     4769.27    197.86 o 
   2   4   7     1397.43     1393.34     82.68 o 
   4   4   7     2848.41     3034.20    125.34 o 
   6   4   7      862.85      891.96     78.58 o 
 -13   5   7        6.05       -7.89     50.36 o 
 -11   5   7       82.26       39.74     60.88 o 
  -9   5   7     1307.63     1247.44     82.44 o 
  -7   5   7      547.32      493.76     36.85 o 
  -5   5   7      553.35      470.23     49.52 o 
  -3   5   7      438.02      332.90     56.62 o 
  -1   5   7        7.58        7.77     31.54 o 
   1   5   7       86.72       29.46     34.13 o 
   3   5   7      295.99      190.44     48.03 o 
   5   5   7       43.03      -12.65     58.79 o 
   7   5   7       24.07      -53.71     49.17 o 
 -14   6   7      590.65      582.39    118.45 o 
 -12   6   7      500.39      432.38     74.29 o 
 -10   6   7     1459.42     1366.78     92.60 o 
  -8   6   7     3001.08     2926.90     97.62 o 
  -6   6   7      561.74      521.95     31.50 o 
  -4   6   7      727.70      665.14     66.87 o 
  -2   6   7     9803.30     9825.40    202.38 o 
   0   6   7      888.46      771.07     62.05 o 
   2   6   7      440.58      403.52     54.45 o 
   4   6   7      550.91      457.91     67.03 o 
   6   6   7      659.79      584.57     80.28 o 
 -13   7   7     1272.28     1417.90    120.98 o 
 -11   7   7     2510.44     2624.94    130.14 o 
  -9   7   7     5644.59     5876.01    187.58 o 
  -7   7   7     7972.17     8301.06    189.78 o 
  -5   7   7     5564.24     5739.87    150.83 o 
  -3   7   7     5598.13     5369.56    191.75 o 
  -1   7   7     2431.05     2520.96    118.32 o 
   1   7   7     4045.16     3879.85    126.87 o 
   3   7   7     1348.52     1460.43     84.57 o 
   5   7   7     2144.78     2159.88    178.81 o 
   7   7   7      510.65      568.33     82.95 o 
 -14   8   7      915.37      994.68    107.81 o 
 -12   8   7     2867.37     2929.31    175.48 o 
 -10   8   7     7229.55     7418.83    230.42 o 
  -8   8   7     1233.32     1333.32     70.67 o 
  -6   8   7    10681.63    10391.89    229.41 o 
  -4   8   7     7041.88     7118.66    326.29 o 
  -2   8   7     8595.42     8260.43    178.86 o 
   0   8   7     4667.03     4781.95    138.77 o 
   2   8   7     6040.46     5782.08    168.03 o 
   4   8   7     1574.57     1627.78    114.51 o 
   6   8   7      915.32     1049.41    123.40 o 
 -13   9   7      863.84     1106.61    112.23 o 
 -11   9   7      472.11      284.97     82.88 o 
  -9   9   7     1003.16      957.31     68.50 o 
  -7   9   7     5832.84     5834.07    157.94 o 
  -5   9   7     9073.91     8976.35    275.33 o 
  -3   9   7     4378.69     4264.21    196.75 o 
  -1   9   7      107.34       20.85     27.86 o 
   1   9   7     1872.83     1879.47    111.40 o 
   3   9   7     1587.77     1483.39     86.82 o 
   5   9   7      331.80      257.55     64.31 o 
   7   9   7        4.25      -58.73     49.93 o 
 -14  10   7        0.39       11.86     61.09 o 
 -12  10   7       16.48        6.99     50.45 o 
 -10  10   7       16.87       86.38     52.68 o 
  -8  10   7     2104.83     2096.45     90.41 o 
  -6  10   7      292.07      257.64     33.14 o 
  -4  10   7      139.74       28.88     35.95 o 
  -2  10   7      969.20      829.15     60.75 o 
   0  10   7       33.03      -21.08     26.37 o 
   2  10   7        0.45       -6.54     34.86 o 
   4  10   7       34.24       -3.38     51.80 o 
   6  10   7       58.47      -47.57     48.41 o 
 -13  11   7      319.28      434.21     80.93 o 
 -11  11   7      900.75     1086.75    105.09 o 
  -9  11   7       16.56      -57.79     48.46 o 
  -7  11   7     5249.79     4892.32    143.60 o 
  -5  11   7     6348.31     6337.49    289.32 o 
  -3  11   7     2759.36     2667.13     90.09 o 
  -1  11   7     2665.75     2713.41    115.11 o 
   1  11   7     1566.56     1499.67     89.25 o 
   3  11   7     1183.57     1208.53     90.41 o 
   5  11   7     1063.43     1349.58    104.87 o 
 -12  12   7     2845.26     3084.55    155.25 o 
 -10  12   7     2876.62     2716.99    135.41 o 
  -8  12   7      164.70      136.49     45.76 o 
  -6  12   7     7908.03     8455.30    292.23 o 
  -4  12   7    11734.09    11725.14    213.54 o 
  -2  12   7     4840.55     4966.96    353.84 o 
   0  12   7     4557.96     4812.41    195.91 o 
   2  12   7     5757.07     5711.94    172.33 o 
   4  12   7     2398.91     2428.30    117.22 o 
   6  12   7      676.25      634.14    128.32 o 
 -13  13   7     1420.95     1625.50    124.96 o 
 -11  13   7     1708.13     1616.64    232.83 o 
  -9  13   7     2163.62     2252.96    100.83 o 
  -7  13   7     6198.30     6114.54    305.96 o 
  -5  13   7     7429.30     7611.68    282.66 o 
  -3  13   7     5875.88     6026.62    153.38 o 
  -1  13   7      806.77      833.24     84.81 o 
   1  13   7     7215.18     7287.21    234.73 o 
   3  13   7     2321.77     2280.16    111.43 o 
   5  13   7     1095.74     1295.87    118.30 o 
 -12  14   7      359.79      214.42     71.32 o 
 -10  14   7      360.11      260.90     53.29 o 
  -8  14   7      903.29      812.74     72.17 o 
  -6  14   7     2184.27     2076.68     93.89 o 
  -4  14   7     2127.04     1969.72     73.56 o 
  -2  14   7     2218.20     2132.73    158.92 o 
   0  14   7     1938.77     1835.51    113.53 o 
   2  14   7      692.32      599.26     93.22 o 
   4  14   7      850.59      664.24     82.23 o 
 -11  15   7      219.01      127.39     59.03 o 
  -9  15   7       43.78      -20.02     35.45 o 
  -7  15   7       17.22      -40.45     32.09 o 
  -5  15   7        3.46      -37.68     25.12 o 
  -3  15   7      234.30      202.95     58.65 o 
  -1  15   7      186.80       64.39     46.96 o 
   1  15   7        0.49      -48.97     39.80 o 
   3  15   7      291.65      184.01     55.82 o 
   5  15   7       38.81       43.62     54.46 o 
 -12  16   7      627.59      660.14    201.65 o 
 -10  16   7      292.09      242.47     57.06 o 
  -8  16   7     1471.91     1482.91     85.70 o 
  -6  16   7     1955.54     1961.84     92.99 o 
  -4  16   7     1459.23     1325.59     63.24 o 
  -2  16   7      300.73      295.15     64.19 o 
   0  16   7      725.81      754.96     90.60 o 
   2  16   7      148.51       12.58     58.38 o 
   4  16   7      804.49      829.50     89.38 o 
 -11  17   7      973.63     1017.49    111.46 o 
  -9  17   7     1488.54     1578.32    116.50 o 
  -7  17   7     2830.09     2792.86    114.10 o 
  -5  17   7     1944.56     2083.67     96.03 o 
  -3  17   7     3282.66     2983.63    145.82 o 
  -1  17   7     1737.86     1908.11    228.24 o 
   1  17   7     2337.90     2665.07    147.53 o 
   3  17   7      883.84     1338.71    130.91 o 
 -10  18   7      622.97      686.13     78.81 o 
  -8  18   7     1400.52     1515.44     93.97 o 
  -6  18   7     1221.64     1238.16     84.89 o 
  -4  18   7     4251.45     4216.40    210.67 o 
  -2  18   7     1034.83     1152.81     84.65 o 
   0  18   7     1269.94     1340.12    113.16 o 
   2  18   7      896.80      999.46    114.98 o 
   4  18   7      514.50      534.16    100.35 o 
  -9  19   7      108.37       15.05     44.62 o 
  -7  19   7      513.87      459.92     64.10 o 
  -5  19   7      625.33      748.12     73.84 o 
  -3  19   7      572.28      499.62     68.53 o 
  -1  19   7       91.62       58.47     46.44 o 
   1  19   7      118.42      126.25     62.83 o 
   3  19   7      767.74      855.47    113.60 o 
 -10  20   7       18.15      -68.70     45.80 o 
  -8  20   7       45.62        3.75     44.15 o 
  -6  20   7      140.45       36.53     55.38 o 
  -4  20   7      230.65      162.07     55.69 o 
  -2  20   7      246.69      175.82     53.28 o 
   0  20   7       83.96       22.71     56.16 o 
   2  20   7        0.21      -69.67     57.20 o 
  -9  21   7      315.01      255.36     68.30 o 
  -7  21   7      937.24      978.75    108.85 o 
  -5  21   7      971.01     1083.18     88.14 o 
  -3  21   7      706.46      737.98    120.68 o 
  -1  21   7      510.67      516.41     73.99 o 
   1  21   7      373.72      349.78     83.14 o 
  -8  22   7      706.30      817.18     86.42 o 
  -6  22   7     1670.59     1776.20    100.66 o 
  -4  22   7     2735.86     2635.87    153.75 o 
  -2  22   7      916.38     1144.02     98.10 o 
   0  22   7      544.05      553.82    146.43 o 
  -5  23   7     1424.38     1575.70    132.32 o 
  -3  23   7     1546.85     1726.63    103.34 o 
  -1  23   7      474.47      378.08     86.61 o 
  -4  24   7      337.90      398.11     90.06 o 
 -14   0   8      943.93      994.13    151.23 o 
 -12   0   8     9419.50     9374.79    270.00 o 
 -10   0   8     9816.74    10032.31    359.50 o 
  -8   0   8    12552.88    13167.65    440.03 o 
  -6   0   8    17386.50    16600.30    377.51 o 
  -4   0   8    55001.57    55150.61   1586.47 o 
  -2   0   8     1350.30     1353.21    120.90 o 
   0   0   8     5981.56     6122.86    292.64 o 
   2   0   8     3695.98     4096.79    245.44 o 
   4   0   8     3497.34     3426.21    173.42 o 
   6   0   8      696.84      626.80    107.57 o 
 -15   1   8      554.01      461.12     85.79 o 
 -13   1   8     1716.32     1641.27     91.89 o 
 -11   1   8     2718.16     2674.20     97.37 o 
  -9   1   8     2589.31     2723.89    107.41 o 
  -7   1   8     3946.90     3528.49    100.48 o 
  -5   1   8     4535.72     4419.03    146.66 o 
  -3   1   8    21648.56    22012.49    502.25 o 
  -1   1   8     1842.87     1617.30     95.57 o 
   1   1   8     2632.56     2478.07    128.05 o 
   3   1   8     2747.60     2821.23    126.65 o 
   5   1   8      594.13      688.89     76.27 o 
 -14   2   8      206.42      160.57     50.20 o 
 -12   2   8      546.28      515.93     76.73 o 
 -10   2   8      653.85      656.27     75.81 o 
  -8   2   8     1084.72     1042.73     53.17 o 
  -6   2   8      705.14      753.10     40.30 o 
  -4   2   8      200.03      137.72     51.91 o 
  -2   2   8      273.53      204.14     55.11 o 
   0   2   8      950.99      830.17     84.67 o 
   2   2   8       78.30       48.48     39.96 o 
   4   2   8      922.37      804.84     89.89 o 
   6   2   8       16.19      -66.29     44.19 o 
 -15   3   8        6.11      -52.28     42.77 o 
 -13   3   8      153.93       82.31     50.95 o 
 -11   3   8      125.46       54.24     80.64 o 
  -9   3   8        6.98       18.97     55.42 o 
  -7   3   8        6.87      -24.79     20.44 o 
  -5   3   8      419.48      436.12     87.79 o 
  -3   3   8      242.04      192.51     49.05 o 
  -1   3   8       88.78       61.07     40.83 o 
   1   3   8      329.20      227.02     56.01 o 
   3   3   8     2424.61     2199.50    109.44 o 
   5   3   8        0.60      -18.85     51.25 o 
 -14   4   8      673.81      654.09     74.16 o 
 -12   4   8     3359.44     3192.91    144.40 o 
 -10   4   8     4056.77     4089.56    155.99 o 
  -8   4   8     2873.59     2978.64     81.58 o 
  -6   4   8     4123.16     4180.96    100.74 o 
  -4   4   8    11992.69    12384.06    797.83 o 
  -2   4   8     5375.23     5309.67    214.89 o 
   0   4   8     1893.64     1667.36    145.57 o 
   2   4   8     1479.98     1446.89     88.64 o 
   4   4   8     3832.16     3718.61    148.56 o 
   6   4   8      464.12      413.02     73.32 o 
 -13   5   8     1468.87     1519.19    108.21 o 
 -11   5   8     3161.66     2953.71    155.08 o 
  -9   5   8    10517.92    11383.40    301.56 o 
  -7   5   8     1835.29     1711.58     72.02 o 
  -5   5   8     8354.01     8369.21    290.47 o 
  -3   5   8    12845.10    13163.30    269.88 o 
  -1   5   8     6910.33     7027.93    416.22 o 
   1   5   8     3931.66     3929.21    141.05 o 
   3   5   8     1772.26     1809.35     99.18 o 
   5   5   8     1401.73     1534.93    109.47 o 
 -14   6   8      268.63      190.98     67.66 o 
 -12   6   8     1223.79     1188.41    144.61 o 
 -10   6   8     1860.25     1682.31    101.87 o 
  -8   6   8      373.29      298.49     78.46 o 
  -6   6   8     6377.39     6407.93    199.82 o 
  -4   6   8     3703.58     3453.26    114.78 o 
  -2   6   8     5782.50     5944.56    550.47 o 
   0   6   8     3083.69     3198.81    259.64 o 
   2   6   8      515.05      446.67     64.20 o 
   4   6   8     2140.93     1934.15    107.11 o 
   6   6   8      287.16      329.25     73.50 o 
 -13   7   8      213.08      134.29     63.18 o 
 -11   7   8       34.15        3.47     48.29 o 
  -9   7   8      101.98       70.59     38.26 o 
  -7   7   8     2805.71     2953.21    153.04 o 
  -5   7   8     1821.71     1782.69     66.44 o 
  -3   7   8      776.38      744.07     54.89 o 
  -1   7   8      440.69      404.92    138.20 o 
   1   7   8     1411.24     1181.55     82.09 o 
   3   7   8        3.80      -43.77     41.11 o 
   5   7   8       66.55      -54.57     51.04 o 
 -14   8   8       60.92      -46.43     54.64 o 
 -12   8   8      180.48      274.23     91.21 o 
 -10   8   8      662.22      820.68     93.99 o 
  -8   8   8     2343.11     2559.52    112.11 o 
  -6   8   8     1517.14     1390.80     72.45 o 
  -4   8   8     2165.53     1974.62    104.13 o 
  -2   8   8     6234.66     6378.97    211.11 o 
   0   8   8      285.84      169.85     43.01 o 
   2   8   8       14.56      -54.26     36.18 o 
   4   8   8     1032.39      820.20     96.93 o 
   6   8   8      114.96       61.47     60.28 o 
 -13   9   8     1495.94     1443.46    117.68 o 
 -11   9   8     1660.50     1520.86    103.44 o 
  -9   9   8     7967.00     7295.49    301.62 o 
  -7   9   8     3277.12     3544.13    145.95 o 
  -5   9   8     7928.16     8215.83    387.83 o 
  -3   9   8     7697.35     7542.95    351.94 o 
  -1   9   8     2179.80     2190.80    117.73 o 
   1   9   8     3908.11     4017.73    138.71 o 
   3   9   8     1940.33     1789.10    114.07 o 
   5   9   8      850.25      716.70     88.06 o 
 -14  10   8     1065.78     1074.24    111.98 o 
 -12  10   8     3618.25     3711.49    168.32 o 
 -10  10   8     2703.33     2595.92    131.29 o 
  -8  10   8       17.21      -19.76     29.50 o 
  -6  10   8     8948.76     8868.38    209.29 o 
  -4  10   8     9183.33     8925.37    413.15 o 
  -2  10   8     3626.83     3761.72    326.18 o 
   0  10   8     4970.29     5061.12    291.04 o 
   2  10   8     2504.47     2283.95    172.45 o 
   4  10   8     1698.05     1810.84    109.36 o 
 -13  11   8     1584.57     1519.40    121.02 o 
 -11  11   8     1278.39     1198.20    103.20 o 
  -9  11   8     3886.15     3681.61    128.40 o 
  -7  11   8     4544.44     4382.69    137.59 o 
  -5  11   8     7219.99     7024.78    265.55 o 
  -3  11   8      809.61      762.38    228.88 o 
  -1  11   8     1064.99      861.72    131.01 o 
   1  11   8     4141.78     4170.90    144.71 o 
   3  11   8     1132.57     1132.98     95.76 o 
   5  11   8      472.45      533.83     77.37 o 
 -12  12   8       36.91      -52.95     49.41 o 
 -10  12   8      226.02      136.65     55.87 o 
  -8  12   8      261.24      158.48     46.41 o 
  -6  12   8     1515.28     1372.83     78.70 o 
  -4  12   8      714.88      735.13     54.39 o 
  -2  12   8      452.44      480.16    171.95 o 
   0  12   8       93.31       82.96     41.01 o 
   2  12   8       88.39        2.82     43.84 o 
   4  12   8       95.48      -41.69     51.39 o 
 -13  13   8      178.59      164.50     72.57 o 
 -11  13   8      716.63      759.55     94.28 o 
  -9  13   8      212.37      123.34     46.92 o 
  -7  13   8     1654.26     1547.86     82.96 o 
  -5  13   8      696.89      628.56     52.18 o 
  -3  13   8     1671.24     1692.24    111.61 o 
  -1  13   8       21.80      -24.01     38.95 o 
   1  13   8     1044.28     1167.08     90.46 o 
   3  13   8      268.77      204.94     58.27 o 
   5  13   8      105.02      178.14     65.28 o 
 -12  14   8      782.83     1013.98    107.55 o 
 -10  14   8      794.69      816.39     80.11 o 
  -8  14   8      980.69      933.83     78.23 o 
  -6  14   8     6504.87     6509.95    178.03 o 
  -4  14   8     3256.74     3376.15    205.64 o 
  -2  14   8      918.63      845.44    184.02 o 
   0  14   8     3274.44     3497.54    166.44 o 
   2  14   8     1083.06     1239.02    115.07 o 
   4  14   8      700.53      665.53     84.42 o 
 -11  15   8     1306.39     1597.01    129.44 o 
  -9  15   8     1663.63     1787.80    103.59 o 
  -7  15   8     2150.70     2109.51     99.60 o 
  -5  15   8     2559.11     2525.16    123.23 o 
  -3  15   8     3244.59     3353.41    228.28 o 
  -1  15   8     3076.28     3085.84    163.52 o 
   1  15   8     1992.92     2152.22    134.95 o 
   3  15   8      486.23      535.64     93.84 o 
 -12  16   8      630.08      779.93    102.31 o 
 -10  16   8      801.89      804.94     82.50 o 
  -8  16   8     1617.21     1704.55    100.63 o 
  -6  16   8      780.20      730.76     70.37 o 
  -4  16   8     2016.08     2074.69    221.95 o 
  -2  16   8      959.72     1128.57    107.19 o 
   0  16   8      604.12      618.30     90.44 o 
   2  16   8      293.37      235.51     78.20 o 
 -11  17   8       22.11      -79.37     52.92 o 
  -9  17   8      191.81      160.57     55.12 o 
  -7  17   8        1.73      -22.81     38.40 o 
  -5  17   8        1.31      -50.87     33.91 o 
  -3  17   8      162.15      101.39     46.90 o 
  -1  17   8       35.74      -45.80     43.20 o 
   1  17   8        5.78      -21.24     60.72 o 
   3  17   8       49.28      -88.22     58.81 o 
 -10  18   8      246.51      107.95     55.86 o 
  -8  18   8      460.30      504.29     67.63 o 
  -6  18   8      533.00      492.38     66.28 o 
  -4  18   8       23.41      -56.80     37.86 o 
  -2  18   8     1132.37     1213.32     97.43 o 
   0  18   8      770.79      714.55     96.82 o 
   2  18   8      290.29      316.87     85.13 o 
  -9  19   8      927.92     1021.64     91.78 o 
  -7  19   8     1556.09     1558.29    130.90 o 
  -5  19   8      999.51      918.22    271.92 o 
  -3  19   8     2545.60     2543.47    117.98 o 
  -1  19   8     1467.69     1580.46    125.58 o 
   1  19   8     1319.16     1275.13    279.83 o 
  -8  20   8     1028.17     1076.36     95.68 o 
  -6  20   8     1437.06     1517.85     92.23 o 
  -4  20   8     3279.54     3184.94    217.19 o 
  -2  20   8     1108.06     1093.36     93.44 o 
   0  20   8     1216.79     1379.45    122.56 o 
  -7  21   8      346.96      259.06     60.94 o 
  -5  21   8      889.68      951.42    116.71 o 
  -3  21   8     1129.23     1198.05     95.52 o 
  -1  21   8      224.24      223.96     60.71 o 
  -6  22   8        3.02      -79.93     53.29 o 
  -4  22   8       56.05       13.70     67.70 o 
  -2  22   8        0.47      -51.89     46.80 o 
 -15   1   9      232.02      108.80     68.77 o 
 -13   1   9      286.00      285.77     54.25 o 
 -11   1   9      549.91      618.75     59.24 o 
  -9   1   9      791.49      882.16     89.93 o 
  -7   1   9       28.15       57.54     45.33 o 
  -5   1   9     2168.69     2088.23    147.82 o 
  -3   1   9     2886.37     2827.83    129.29 o 
  -1   1   9      989.17      851.66    127.52 o 
   1   1   9      992.42     1135.43    105.89 o 
   3   1   9     1485.12     1320.83    127.42 o 
   5   1   9      130.74       77.21     59.27 o 
 -14   2   9     1086.77     1286.72     98.64 o 
 -12   2   9     4451.78     4182.19    166.32 o 
 -10   2   9     4486.55     4571.04    164.07 o 
  -8   2   9     2429.79     2432.98     85.81 o 
  -6   2   9     6877.45     6745.86    200.72 o 
  -4   2   9    10582.25    10515.85    360.46 o 
  -2   2   9     4551.80     4572.14    253.23 o 
   0   2   9     2897.35     2887.82    243.19 o 
   2   2   9     2779.15     2703.33    148.47 o 
   4   2   9     3504.98     3404.98    150.21 o 
 -15   3   9      399.04      492.46     72.25 o 
 -13   3   9     1086.53     1116.30     95.24 o 
 -11   3   9     3884.98     3745.67    272.14 o 
  -9   3   9     2544.24     2514.30     91.14 o 
  -7   3   9     4598.32     4519.02    184.46 o 
  -5   3   9     8536.72     8809.82    528.79 o 
  -3   3   9    10363.11    10130.47    431.60 o 
  -1   3   9     2831.24     2847.80    137.97 o 
   1   3   9     1118.44     1109.16    119.19 o 
   3   3   9     2051.25     1864.40    108.80 o 
   5   3   9     1079.22     1363.22    114.71 o 
 -14   4   9      309.95      209.72     84.70 o 
 -12   4   9      220.48      170.62     94.31 o 
 -10   4   9     1049.90     1042.63     86.30 o 
  -8   4   9      259.20      315.15     36.99 o 
  -6   4   9      927.56      949.78     64.06 o 
  -4   4   9      641.26      615.57    153.80 o 
  -2   4   9     3616.68     3308.79    146.51 o 
   0   4   9      803.94      648.25     83.02 o 
   2   4   9     1368.06     1240.42    163.62 o 
   4   4   9      330.59      301.08     70.04 o 
 -13   5   9       46.38       -0.74     48.33 o 
 -11   5   9        0.05       25.88     48.71 o 
  -9   5   9      114.11       72.75     46.29 o 
  -7   5   9       81.64       41.92     24.11 o 
  -5   5   9       19.01      -26.71     26.08 o 
  -3   5   9       14.46      -26.49     36.14 o 
  -1   5   9       19.83      -48.41     42.44 o 
   1   5   9      178.87      147.94     58.03 o 
   3   5   9        7.63      -66.37     44.24 o 
   5   5   9       81.75       52.70     62.72 o 
 -14   6   9      357.96      330.80     80.58 o 
 -12   6   9     1221.25     1262.19    147.60 o 
 -10   6   9      481.82      548.03    135.32 o 
  -8   6   9     4933.12     5263.45    209.53 o 
  -6   6   9     2447.47     2400.45     79.61 o 
  -4   6   9     5512.36     5234.99    190.84 o 
  -2   6   9     1583.95     1374.30     96.04 o 
   0   6   9      195.91      281.26     64.56 o 
   2   6   9     1341.98     1378.44     96.01 o 
   4   6   9      900.25      847.54     95.23 o 
 -13   7   9     2170.77     2113.69    133.51 o 
 -11   7   9     3550.81     3141.65    182.85 o 
  -9   7   9     4447.36     4592.71    174.42 o 
  -7   7   9     1363.55     1404.59     74.84 o 
  -5   7   9     6245.90     6266.45    232.22 o 
  -3   7   9     5666.77     5739.99    241.06 o 
  -1   7   9     7203.30     7286.61    243.93 o 
   1   7   9     1003.44      968.88     97.16 o 
   3   7   9     1818.84     1822.29    105.35 o 
   5   7   9      955.93     1190.63    114.60 o 
 -14   8   9      639.51      660.88     96.55 o 
 -12   8   9     1815.47     1818.40    119.30 o 
 -10   8   9     2923.66     2699.26    143.54 o 
  -8   8   9      145.50       76.24     38.87 o 
  -6   8   9     7581.94     7837.85    317.10 o 
  -4   8   9     7860.06     7581.53    285.81 o 
  -2   8   9     2097.71     1877.77    198.55 o 
   0   8   9     1913.90     1796.37    173.56 o 
   2   8   9     1474.19     1397.40    124.52 o 
   4   8   9      703.01      624.05     83.16 o 
 -13   9   9      330.52      299.12     74.98 o 
 -11   9   9      884.09      869.62     96.59 o 
  -9   9   9     6158.85     6144.16    172.47 o 
  -7   9   9      284.05      218.94     48.06 o 
  -5   9   9     2737.56     2658.07    154.55 o 
  -3   9   9      292.96      266.07     78.50 o 
  -1   9   9     1579.06     1499.04    264.66 o 
   1   9   9      887.76      659.96     75.42 o 
   3   9   9      192.36      104.10     55.51 o 
 -12  10   9        8.73      -20.15     51.96 o 
 -10  10   9       76.60       24.15     48.89 o 
  -8  10   9       15.74       12.62     36.90 o 
  -6  10   9      175.66      134.72     42.17 o 
  -4  10   9      210.39      201.09     55.05 o 
  -2  10   9       16.53      -24.89     38.39 o 
   0  10   9       24.40      -52.45     34.97 o 
   2  10   9       34.75       11.94     48.13 o 
   4  10   9       12.86      -67.52     45.02 o 
 -13  11   9      656.41      769.50     98.26 o 
 -11  11   9     1515.51     1488.28    108.79 o 
  -9  11   9     2143.09     2041.97     99.27 o 
  -7  11   9     1437.84     1581.15     84.28 o 
  -5  11   9     3007.51     2903.08     94.96 o 
  -3  11   9     1607.19     1710.23    135.21 o 
  -1  11   9     1292.70     1398.68    112.24 o 
   1  11   9      908.89     1081.96     90.37 o 
   3  11   9      884.46     1025.51     97.40 o 
 -12  12   9      821.74     1076.62    109.95 o 
 -10  12   9     2095.80     2219.03    206.88 o 
  -8  12   9      817.18      876.69     90.26 o 
  -6  12   9     6888.92     7310.71    278.32 o 
  -4  12   9     4317.58     4531.21    601.20 o 
  -2  12   9     2672.48     2670.04    141.04 o 
   0  12   9     2399.03     2480.47    436.29 o 
   2  12   9     1662.78     1783.95    109.18 o 
   4  12   9      592.42      606.05     82.66 o 
 -13  13   9      662.01      740.44    100.81 o 
 -11  13   9     1317.49     1391.34    123.55 o 
  -9  13   9     1973.45     1922.20     98.95 o 
  -7  13   9      407.48      337.36     57.27 o 
  -5  13   9     2836.09     2831.49    176.65 o 
  -3  13   9     2717.28     2709.97    244.90 o 
  -1  13   9     3602.53     3674.74    401.69 o 
   1  13   9     1969.81     1862.07    184.77 o 
   3  13   9      564.42      520.39     80.04 o 
 -12  14   9      332.55      307.58    104.03 o 
 -10  14   9      200.46      164.56     66.44 o 
  -8  14   9     1449.16     1457.68     87.80 o 
  -6  14   9      606.14      589.69     65.87 o 
  -4  14   9      278.26      237.34     51.82 o 
  -2  14   9     1549.50     1588.45    113.63 o 
   0  14   9      358.37      407.54     97.41 o 
   2  14   9      320.27      247.33     79.73 o 
 -11  15   9       60.76      134.47     66.35 o 
  -9  15   9        3.19      -25.17     39.53 o 
  -7  15   9      261.64      237.69     53.24 o 
  -5  15   9       37.57        9.52     36.29 o 
  -3  15   9        3.62      -63.59     42.39 o 
  -1  15   9        9.62      -64.68     43.12 o 
   1  15   9       63.53       28.47     77.65 o 
 -10  16   9     1156.40     1227.44     98.59 o 
  -8  16   9     1238.05     1374.25    127.86 o 
  -6  16   9     1331.04     1242.00     87.49 o 
  -4  16   9      295.33      232.37     60.38 o 
  -2  16   9     1617.38     1694.33    232.94 o 
   0  16   9      499.12      747.80    139.17 o 
   2  16   9      463.22      656.21    108.19 o 
 -11  17   9     1155.75     1407.67    153.69 o 
  -9  17   9     1600.78     1507.05     93.93 o 
  -7  17   9     2174.93     2216.95    107.15 o 
  -5  17   9     2162.05     2248.61    292.22 o 
  -3  17   9     2616.22     2953.05    128.67 o 
  -1  17   9     1341.37     1411.50    122.84 o 
   1  17   9      796.12     1135.50    187.33 o 
 -10  18   9     1276.86     1431.46    106.88 o 
  -8  18   9     1027.45     1168.11    111.95 o 
  -6  18   9     1599.24     1686.54    135.01 o 
  -4  18   9     1775.63     2017.36    107.42 o 
  -2  18   9     1569.03     1619.60    122.76 o 
   0  18   9      832.89      926.41    115.48 o 
  -9  19   9      156.94      136.29     56.50 o 
  -7  19   9      140.46       94.75     49.14 o 
  -5  19   9      342.52      304.83     82.15 o 
  -3  19   9      857.01      962.96    132.01 o 
  -1  19   9      103.33       94.77     67.72 o 
  -8  20   9      118.78       76.36     53.50 o 
  -6  20   9       24.19      -54.29     57.54 o 
  -4  20   9       15.41       11.88     47.09 o 
  -2  20   9       68.38       -5.97     49.65 o 
  -7  21   9      448.47      475.81     92.57 o 
  -5  21   9      519.58      427.93     96.57 o 
  -3  21   9      648.90      536.95     77.74 o 
 -14   0  10     1304.43     1278.44    175.59 o 
 -12   0  10     4310.43     4086.53    214.68 o 
 -10   0  10     5233.49     5295.98    245.65 o 
  -8   0  10     2057.23     2061.74    147.82 o 
  -6   0  10     9999.40     9675.16    381.72 o 
  -2   0  10     9698.79     9735.19    422.94 o 
   0   0  10     1487.48     1684.30    165.12 o 
   2   0  10     2468.67     2719.44    224.07 o 
 -13   1  10     1172.58     1042.30    103.39 o 
 -11   1  10     5569.93     5392.41    177.40 o 
  -9   1  10     5250.35     5300.09    249.92 o 
  -7   1  10     7268.74     7379.49    225.11 o 
  -5   1  10     6631.85     6029.88    276.73 o 
  -3   1  10     7614.97     7700.92    248.57 o 
  -1   1  10     2305.50     2389.18    135.94 o 
   1   1  10     1499.48     1572.36    118.57 o 
   3   1  10     1245.36     1482.48    142.80 o 
 -14   2  10      395.97      340.08     99.28 o 
 -12   2  10      146.47       32.90     49.14 o 
 -10   2  10      758.64      776.14    151.77 o 
  -8   2  10      781.09      576.88     83.44 o 
  -6   2  10     1510.55     1419.32    144.19 o 
  -4   2  10     1521.92     1285.24    212.86 o 
  -2   2  10     2434.48     2261.08    128.37 o 
   0   2  10      320.65      263.91     69.93 o 
   2   2  10      517.55      512.51     92.47 o 
   4   2  10       22.84      -41.77     60.71 o 
 -13   3  10      141.93      187.56     64.29 o 
 -11   3  10      885.78      971.01    104.77 o 
  -9   3  10      214.23      169.31     87.37 o 
  -7   3  10      383.25      428.75     68.21 o 
  -5   3  10      199.63      139.87     56.36 o 
  -3   3  10     2282.38     2072.73    155.61 o 
  -1   3  10       61.25       12.23     45.88 o 
   1   3  10        2.60      -21.81     60.56 o 
   3   3  10      326.11      163.24     78.80 o 
 -14   4  10      504.97      503.40     82.64 o 
 -12   4  10      987.38      957.01    131.80 o 
 -10   4  10      283.29      355.68     80.00 o 
  -8   4  10     3109.30     3246.44    114.00 o 
  -6   4  10     1635.08     1461.68     91.76 o 
  -4   4  10     2242.91     2299.23    228.99 o 
  -2   4  10     2726.28     2567.37    274.59 o 
   0   4  10     1648.30     1768.73    119.09 o 
   2   4  10     1525.14     1580.04    132.52 o 
   4   4  10      747.97      740.41    112.49 o 
 -13   5  10     1555.23     1439.59    111.75 o 
 -11   5  10     3049.36     2973.17    221.08 o 
  -9   5  10     2085.52     1957.30    113.75 o 
  -7   5  10     2284.40     2431.93    146.87 o 
  -5   5  10     8928.58     8811.11    254.76 o 
  -3   5  10     3441.76     3356.46    293.82 o 
  -1   5  10     2713.96     2601.30    166.51 o 
   1   5  10     1774.90     1796.01    123.30 o 
   3   5  10      757.60      938.07    153.05 o 
 -14   6  10      484.93      416.77    172.49 o 
 -12   6  10     1641.44     1582.14    132.86 o 
 -10   6  10     2145.99     2090.92    118.12 o 
  -8   6  10     3902.30     4119.28    207.52 o 
  -6   6  10     4120.41     4376.90    177.41 o 
  -4   6  10     1882.12     1633.80    230.27 o 
  -2   6  10     3643.39     3590.92    226.10 o 
   0   6  10      309.15      271.74     71.87 o 
   2   6  10     1269.36     1136.56    119.99 o 
   4   6  10      249.88      271.60     77.08 o 
 -13   7  10       23.71      -39.54     51.04 o 
 -11   7  10      650.01      628.90     92.17 o 
  -9   7  10      706.60      667.99     82.81 o 
  -7   7  10      678.45      592.05     75.76 o 
  -5   7  10      110.69       45.37     36.31 o 
  -3   7  10      199.18       74.07     51.34 o 
  -1   7  10      155.45       67.16     59.28 o 
   1   7  10       61.01        8.54     55.05 o 
   3   7  10       37.44       32.02     66.72 o 
 -14   8  10      469.49      513.24     88.86 o 
 -12   8  10      552.31      465.45     81.49 o 
 -10   8  10      154.23      150.92     58.51 o 
  -8   8  10     3189.38     2964.68    115.31 o 
  -6   8  10      300.52      308.51     43.38 o 
  -4   8  10      376.31      306.94     63.22 o 
  -2   8  10      171.20       95.95     81.38 o 
   0   8  10      520.82      423.59     80.68 o 
   2   8  10      432.96      405.69     70.48 o 
 -13   9  10      816.76      933.79    177.29 o 
 -11   9  10     2714.78     2739.31    146.06 o 
  -9   9  10     1950.55     2025.72     98.49 o 
  -7   9  10     1073.54     1232.47     83.94 o 
  -5   9  10     6219.28     6211.14    472.39 o 
  -3   9  10     2856.52     2960.57    284.31 o 
  -1   9  10     2238.60     2120.44    131.31 o 
   1   9  10     1685.17     1734.07    125.66 o 
   3   9  10      654.32      618.85     84.01 o 
 -12  10  10     2539.03     2708.67    149.20 o 
 -10  10  10     3300.45     3289.91    157.63 o 
  -8  10  10     3852.24     3744.91    142.60 o 
  -6  10  10     6363.83     6502.07    324.91 o 
  -4  10  10     4270.71     4446.69    410.45 o 
  -2  10  10     5939.33     6246.80    791.63 o 
   0  10  10      950.06      882.75    103.85 o 
   2  10  10     1592.34     1576.55    112.26 o 
 -13  11  10      519.77      661.83     97.23 o 
 -11  11  10     2908.10     2742.55    147.64 o 
  -9  11  10     1988.94     1779.63    173.72 o 
  -7  11  10        6.94      -50.74     33.83 o 
  -5  11  10     2955.93     3400.42    216.95 o 
  -3  11  10     4350.38     4420.65    345.51 o 
  -1  11  10     1702.81     1816.32    143.12 o 
   1  11  10      533.05      632.43     79.36 o 
   3  11  10      467.44      390.55     77.19 o 
 -12  12  10      107.84       71.65     62.26 o 
 -10  12  10      389.95      245.30     73.31 o 
  -8  12  10     1085.57     1160.67    165.76 o 
  -6  12  10        0.49      -41.42     47.15 o 
  -4  12  10      261.25      217.74     74.87 o 
  -2  12  10       74.42       14.79     57.24 o 
   0  12  10      196.71      127.44     67.18 o 
   2  12  10       56.02        3.22     67.42 o 
 -11  13  10      384.89      453.90     87.10 o 
  -9  13  10      279.03      268.95     57.65 o 
  -7  13  10       11.99      -52.54     35.03 o 
  -5  13  10      385.56      426.50     62.67 o 
  -3  13  10      233.18      248.96    112.79 o 
  -1  13  10      125.02      167.46    130.30 o 
   1  13  10      424.74      553.81    169.07 o 
 -12  14  10      792.77      863.84    108.20 o 
 -10  14  10     2960.89     3095.33    277.48 o 
  -8  14  10     1031.20     1090.99    154.76 o 
  -6  14  10     1687.92     1781.06    126.51 o 
  -4  14  10     1455.71     1674.34    139.81 o 
  -2  14  10     2120.18     2270.96    140.71 o 
   0  14  10      514.58      592.76     98.65 o 
 -11  15  10     1346.94     1768.11    143.31 o 
  -9  15  10     1825.53     1952.00    138.85 o 
  -7  15  10     1874.03     1978.96    102.19 o 
  -5  15  10     2612.35     2540.40    261.03 o 
  -3  15  10     2219.28     2254.98    141.26 o 
  -1  15  10     1641.03     1691.50    186.91 o 
   1  15  10      501.25      508.44     95.80 o 
 -10  16  10      730.53      478.89    149.10 o 
  -8  16  10      881.94      894.31    124.78 o 
  -6  16  10      737.34      840.37    112.79 o 
  -4  16  10      750.75      678.52     81.86 o 
  -2  16  10     1476.70     1678.20    135.37 o 
   0  16  10      316.05      314.18     85.71 o 
  -9  17  10       22.24      -21.33     44.38 o 
  -7  17  10      182.07      151.53     72.45 o 
  -5  17  10        7.26      -64.31     54.09 o 
  -3  17  10      307.48      269.45     76.91 o 
  -1  17  10       14.46      -34.93     56.77 o 
  -8  18  10      178.73      124.61     57.16 o 
  -6  18  10      151.88       94.20    100.50 o 
  -4  18  10      164.98      117.80     54.39 o 
  -2  18  10      271.28      232.38    102.53 o 
  -7  19  10      607.32      560.56     97.54 o 
  -5  19  10      624.82      472.57     97.57 o 
  -3  19  10      830.56      957.45     98.12 o 
  -6  20  10      817.97      593.94    105.25 o 
  -4  20  10      634.13      719.17    178.15 o 
 -13   1  11      434.95      280.47    112.57 o 
 -11   1  11     2162.36     2011.12    159.99 o 
  -9   1  11     1480.33     1558.76     98.03 o 
  -7   1  11     1063.47     1066.74     96.12 o 
  -5   1  11     1541.09     1575.37    224.29 o 
  -3   1  11     3483.64     3716.39    182.21 o 
  -1   1  11      277.38      223.58     70.22 o 
   1   1  11      620.15      664.04    101.82 o 
   3   1  11      181.62      134.81     78.62 o 
 -14   2  11      736.80      713.12    101.85 o 
 -12   2  11     1269.88     1166.18    255.80 o 
 -10   2  11      974.93     1129.99    145.04 o 
  -8   2  11     2750.49     3048.83    161.91 o 
  -6   2  11     1563.22     1771.11    153.69 o 
  -4   2  11     2390.09     2342.91    130.10 o 
  -2   2  11     3668.94     3859.68    253.34 o 
   0   2  11     1113.89     1261.09    128.74 o 
   2   2  11      818.97     1059.32    126.20 o 
 -13   3  11     1453.27     1313.25    106.24 o 
 -11   3  11     2544.30     2569.19    156.04 o 
  -9   3  11     2400.17     2412.58    249.81 o 
  -7   3  11     3054.72     3199.52    326.29 o 
  -5   3  11     1662.70     1682.96    176.12 o 
  -3   3  11     1986.03     1987.66    125.71 o 
  -1   3  11     1850.34     1890.86    182.21 o 
   1   3  11     1010.95     1023.01    122.44 o 
   3   3  11      753.01      751.93    113.83 o 
 -14   4  11      276.09      343.91     78.38 o 
 -12   4  11      270.75      210.09     64.74 o 
 -10   4  11     1812.24     1587.67    107.73 o 
  -8   4  11     1299.76     1228.02     80.07 o 
  -6   4  11     1574.93     1530.79    103.75 o 
  -4   4  11      597.00      463.62     93.03 o 
  -2   4  11      812.70      750.55    114.60 o 
   0   4  11      680.46      525.26    131.80 o 
   2   4  11      285.51      308.40     94.19 o 
 -13   5  11        6.80      -15.61     50.34 o 
 -11   5  11       83.53      -27.60     50.61 o 
  -9   5  11        6.24      -47.96     47.44 o 
  -7   5  11     1539.69     1455.74     86.55 o 
  -5   5  11        8.22      -16.63     42.93 o 
  -3   5  11       19.73      -58.20     44.93 o 
  -1   5  11        0.71      -67.72     45.14 o 
   1   5  11       27.15       84.38     95.70 o 
 -14   6  11      497.86      487.14     88.71 o 
 -12   6  11      513.12      661.26     91.10 o 
 -10   6  11     1070.25     1060.15    103.91 o 
  -8   6  11     2514.57     2294.67    102.77 o 
  -6   6  11      602.32      664.95     74.06 o 
  -4   6  11      505.41      519.82     80.73 o 
  -2   6  11     1456.03     1500.47    113.61 o 
   0   6  11     1796.34     1681.15    145.89 o 
   2   6  11      188.58      287.95     93.88 o 
 -13   7  11      650.61      586.35     91.97 o 
 -11   7  11     1024.67     1154.22    112.96 o 
  -9   7  11     1355.94     1440.57    305.46 o 
  -7   7  11     5554.19     5393.99    341.37 o 
  -5   7  11     2837.41     2635.04    280.47 o 
  -3   7  11     3200.72     3371.95    537.33 o 
  -1   7  11     1997.82     2026.44    134.67 o 
   1   7  11     1035.76     1089.92    119.76 o 
 -12   8  11     2229.19     2427.17    142.89 o 
 -10   8  11     2947.35     2998.21    151.60 o 
  -8   8  11     4070.79     4276.91    162.64 o 
  -6   8  11     1106.51      779.03    132.86 o 
  -4   8  11     4420.19     4674.20    530.82 o 
  -2   8  11     2092.44     1990.29    370.61 o 
   0   8  11     1097.24     1102.10    119.30 o 
   2   8  11      869.01      877.05    114.38 o 
 -13   9  11      267.05      222.27     74.14 o 
 -11   9  11     1689.78     1639.86    127.80 o 
  -9   9  11      349.42      318.79     71.18 o 
  -7   9  11      270.86      153.50     49.35 o 
  -5   9  11     1840.10     1998.75    123.91 o 
  -3   9  11     2148.66     1962.23    153.37 o 
  -1   9  11       87.73       55.49     65.58 o 
   1   9  11      197.27      117.45     69.93 o 
 -12  10  11       17.75       -2.42     73.37 o 
 -10  10  11       16.43      -24.27     53.72 o 
  -8  10  11        0.62      -12.22     43.08 o 
  -6  10  11      337.61      561.95     91.28 o 
  -4  10  11       97.13      136.65     63.74 o 
  -2  10  11        0.06      -68.08     45.39 o 
   0  10  11      192.48       32.57     64.17 o 
 -11  11  11      636.24      860.65    106.63 o 
  -9  11  11      948.08     1107.81     91.59 o 
  -7  11  11       62.35       -6.67     49.60 o 
  -5  11  11      611.50      615.76    200.47 o 
  -3  11  11     1675.78     1848.68    128.31 o 
  -1  11  11      271.93      206.78     73.11 o 
   1  11  11      396.77      369.86     87.23 o 
 -12  12  11     2179.39     2113.00    140.90 o 
 -10  12  11     2716.22     2933.85    216.17 o 
  -8  12  11     1453.96     1331.82     93.74 o 
  -6  12  11     1009.88     1200.26    173.24 o 
  -4  12  11     3225.44     3011.73    592.44 o 
  -2  12  11     1393.43     1392.91    290.40 o 
   0  12  11      542.36      616.31    101.28 o 
 -11  13  11     1704.89     1816.59    175.80 o 
  -9  13  11      854.01      868.65    103.69 o 
  -7  13  11      797.06      902.60    177.51 o 
  -5  13  11     2919.44     3491.77    264.24 o 
  -3  13  11     1678.79     1684.53    133.00 o 
  -1  13  11      879.44      894.84    113.63 o 
 -10  14  11      263.26      147.79     69.65 o 
  -8  14  11      311.21      396.05     68.84 o 
  -6  14  11        1.91      -47.28     57.13 o 
  -4  14  11      283.68      244.13     71.89 o 
  -2  14  11      657.34      678.03    141.30 o 
   0  14  11      101.58       23.01     66.92 o 
  -9  15  11       68.04       37.26     49.20 o 
  -7  15  11       48.51      -78.52     53.17 o 
  -5  15  11      386.99      366.63    163.20 o 
  -3  15  11       40.30      -43.22     52.73 o 
  -1  15  11       47.63      -47.23     63.05 o 
  -8  16  11      351.48      328.21     86.47 o 
  -6  16  11      840.61     1065.17    217.24 o 
  -4  16  11      905.00     1021.58    129.62 o 
  -2  16  11      695.22      804.25    146.86 o 
  -7  17  11     1123.93     1005.35    123.83 o 
  -5  17  11     1263.06     1076.89    153.69 o 
  -3  17  11     1001.37     1321.99    135.31 o 
  -6  18  11      637.87      880.07    171.53 o 
  -4  18  11      757.96      712.10     90.94 o 
 -10   0  12     4902.81     5233.18    271.71 o 
  -8   0  12     5223.79     6241.84    317.64 o 
  -6   0  12     3252.50     3428.84    236.04 o 
  -4   0  12     4236.44     4329.19    280.89 o 
  -2   0  12     4169.15     4496.66    300.33 o 
   0   0  12     2108.74     2539.80    238.17 o 
 -13   1  12     1044.40     1054.37    166.83 o 
 -11   1  12     1471.26     1450.18    140.13 o 
  -9   1  12     2335.36     2451.30    132.90 o 
  -7   1  12     1866.84     1658.24    151.88 o 
  -5   1  12     2800.11     3192.68    292.00 o 
  -3   1  12     2418.78     2478.10    156.10 o 
  -1   1  12     2301.14     2582.52    164.67 o 
   1   1  12      800.46      790.21    167.68 o 
 -12   2  12      112.64       29.01     57.98 o 
 -10   2  12      574.73      460.97    113.00 o 
  -8   2  12     1315.32     1282.70    109.07 o 
  -6   2  12      230.45       77.24     53.61 o 
  -4   2  12      897.12      789.43    100.94 o 
  -2   2  12      452.60      362.81     93.34 o 
   0   2  12      242.45      130.89     79.96 o 
 -13   3  12       19.78      -32.63     57.27 o 
 -11   3  12      239.74      129.25     69.20 o 
  -9   3  12      111.19       52.83     54.83 o 
  -7   3  12      153.67       -5.98     65.15 o 
  -5   3  12        1.43      -24.82     45.29 o 
  -3   3  12      146.14       73.74     64.49 o 
  -1   3  12       13.48     -104.93     69.96 o 
   1   3  12       52.12       -5.59     73.02 o 
 -12   4  12      847.01      857.32    102.48 o 
 -10   4  12     2420.08     2376.32    151.02 o 
  -8   4  12     2403.15     2322.81    187.45 o 
  -6   4  12     1078.51     1111.48    240.95 o 
  -4   4  12     1718.36     1638.96    119.09 o 
  -2   4  12     1816.52     1684.07    125.45 o 
   0   4  12      798.08     1052.17    328.21 o 
 -13   5  12      622.85      531.96    128.91 o 
 -11   5  12     1393.74     1604.93    121.82 o 
  -9   5  12     2225.96     2268.90    162.88 o 
  -7   5  12     5190.74     5463.10    319.98 o 
  -5   5  12      815.53      858.09    252.38 o 
  -3   5  12     1532.33     1571.48    152.41 o 
  -1   5  12     2470.43     2503.24    154.71 o 
   1   5  12      519.30      836.84    187.87 o 
 -12   6  12      686.92      802.44    157.96 o 
 -10   6  12     1652.32     1584.31    248.32 o 
  -8   6  12     1732.70     1637.97     92.75 o 
  -6   6  12        9.30      -43.67     41.80 o 
  -4   6  12     2492.12     2530.27    222.69 o 
  -2   6  12      709.05      657.32    104.21 o 
   0   6  12      555.61      746.96    110.38 o 
 -13   7  12       70.22      -31.21     55.82 o 
 -11   7  12      239.80       94.42     63.50 o 
  -9   7  12       89.69      -63.17     50.45 o 
  -7   7  12      223.21      190.47    124.00 o 
  -5   7  12     1531.08     1426.73    117.40 o 
  -3   7  12       80.88      -73.39     48.93 o 
  -1   7  12       12.76      -10.97     61.61 o 
 -12   8  12       79.36      111.32     69.16 o 
 -10   8  12      266.82      205.24     69.49 o 
  -8   8  12      559.80      517.05     69.74 o 
  -6   8  12      185.42       39.94     74.55 o 
  -4   8  12      261.66      119.80     67.52 o 
  -2   8  12      716.73      682.83    182.63 o 
   0   8  12      366.14      199.91     78.78 o 
 -11   9  12     1917.77     1956.92    267.44 o 
  -9   9  12     2135.55     2071.42    132.08 o 
  -7   9  12     2172.91     2181.58    208.27 o 
  -5   9  12     1816.60     1807.24    234.65 o 
  -3   9  12     1307.37     1333.06    154.44 o 
  -1   9  12     1635.71     1756.95    143.08 o 
 -12  10  12     1466.97     1736.44    136.37 o 
 -10  10  12     2858.28     2936.09    158.15 o 
  -8  10  12     2320.03     2372.04    308.34 o 
  -6  10  12      693.86      739.82    117.06 o 
  -4  10  12     4559.96     5049.66    330.02 o 
  -2  10  12     1273.74     1205.61    291.36 o 
 -11  11  12     1191.93     1318.99    129.30 o 
  -9  11  12      924.85      861.54    108.78 o 
  -7  11  12      951.07      916.74    262.95 o 
  -5  11  12     2847.88     2736.10    439.07 o 
  -3  11  12     1312.29     1323.26    382.47 o 
  -1  11  12      337.77      239.24     84.49 o 
 -10  12  12       85.45       -9.48     62.83 o 
  -8  12  12        0.46      -75.05     57.90 o 
  -6  12  12       70.90       16.99     59.61 o 
  -4  12  12      331.93      375.78     85.41 o 
  -2  12  12       86.42        0.59     99.11 o 
  -9  13  12      220.09      170.74     58.56 o 
  -7  13  12        0.95        3.87     63.20 o 
  -5  13  12     1034.67     1070.60    179.00 o 
  -3  13  12      109.99       59.45     75.19 o 
 -10  14  12      840.42     1070.75    120.21 o 
  -8  14  12      708.05      574.08    102.43 o 
  -6  14  12      484.15      556.57    138.74 o 
  -4  14  12     1585.06     1764.53    320.41 o 
  -9  15  12     1262.47     1224.40    215.10 o 
  -7  15  12     1312.96     1532.39    285.17 o 
  -5  15  12     1132.62     1428.68    187.23 o 
  -6  16  12      510.46      372.73     96.17 o 
 -13   1  13      147.41       68.14     96.76 o 
  -9   1  13      472.15      915.31    158.71 o 
  -7   1  13      596.87      649.80    150.17 o 
  -5   1  13      368.07      481.04    104.87 o 
  -3   1  13      332.02      436.83    105.10 o 
  -1   1  13      695.67      611.98    194.06 o 
 -12   2  13     1093.79     1224.40    176.87 o 
 -10   2  13     4025.61     4740.39    283.46 o 
  -8   2  13     2322.57     3090.05    239.88 o 
  -6   2  13     1458.23     1611.46    178.79 o 
  -4   2  13     1265.33     1667.99    230.38 o 
  -2   2  13     2159.84     2299.26    169.28 o 
 -11   3  13      906.98      975.73    111.89 o 
  -9   3  13     2520.26     2777.99    151.78 o 
  -7   3  13     1430.76     1461.08    156.36 o 
  -5   3  13      962.52     1252.06    255.37 o 
  -3   3  13     1275.80     1507.49    322.65 o 
  -1   3  13     1415.14     1966.56    180.00 o 
 -12   4  13      672.20      555.58     94.02 o 
 -10   4  13      622.56      563.39     92.79 o 
  -8   4  13      299.49      262.58     77.28 o 
  -6   4  13      160.32       57.03     56.94 o 
  -4   4  13      804.65      882.52    183.70 o 
  -2   4  13      132.21       -9.91     85.34 o 
 -11   5  13        1.99      -72.83     48.55 o 
  -9   5  13       78.74      -13.69     58.40 o 
  -7   5  13       10.95      -17.30     69.21 o 
  -5   5  13       85.87       24.56     60.81 o 
  -3   5  13        4.18      -83.95     55.97 o 
  -1   5  13       59.38      -72.65     82.97 o 
 -12   6  13      170.88      154.17     74.09 o 
 -10   6  13      853.44      984.01    117.02 o 
  -8   6  13      297.90      254.15     78.60 o 
  -6   6  13     1081.25      796.97    148.67 o 
  -4   6  13      619.39      540.24     98.03 o 
  -2   6  13      841.25     1070.80    271.92 o 
 -11   7  13     1605.85     1805.42    216.17 o 
  -9   7  13     3023.79     2788.50    202.07 o 
  -7   7  13     1470.45     1613.59    497.07 o 
  -5   7  13      860.28     1076.42    270.00 o 
  -3   7  13     1517.58     1537.04    133.45 o 
 -10   8  13     1427.68     1699.45    195.34 o 
  -8   8  13      892.82      956.24    119.22 o 
  -6   8  13      737.38      656.84    135.85 o 
  -4   8  13     1428.90     1488.96    305.46 o 
  -2   8  13     1015.54      971.30    130.94 o 
 -11   9  13      434.01      494.31     96.70 o 
  -9   9  13      368.97      481.90    148.88 o 
  -7   9  13      599.62      451.42    123.04 o 
  -5   9  13      619.81      550.37    102.32 o 
  -3   9  13      279.04      261.34     87.73 o 
 -10  10  13       10.70      -45.96     60.72 o 
  -8  10  13       32.30       -3.33     68.63 o 
  -6  10  13       18.62      -72.84     76.47 o 
  -4  10  13       13.83      -16.12     61.82 o 
  -9  11  13      811.80      759.16    171.95 o 
  -7  11  13      354.36      376.18    240.10 o 
  -5  11  13      687.08      508.17    137.14 o 
  -8  12  13     1099.49     1015.89    189.79 o 
  -6  12  13      480.71      498.89    195.02 o 
  -4  12  13     1320.70     1417.03    287.84 o 
  -7  13  13     1093.84     1020.86    166.93 o 
  -8   0  14     1229.29     1715.27    227.92 o 
  -6   0  14     1219.60     1469.84    226.85 o 
  -4   0  14     1157.41     1379.05    225.36 o 
  -9   1  14     1385.75     2138.43    245.22 o 
  -5   1  14      677.65      921.54    153.80 o 
  -3   1  14     1286.58     1608.25    171.11 o 
 -10   2  14       44.61        7.48     93.77 o 
  -8   2  14       37.90      -85.23    112.79 o 
  -6   2  14      304.72      305.38    102.54 o 
  -4   2  14      165.26       70.44     89.72 o 
 -11   3  14      211.62      222.28     82.17 o 
  -9   3  14      236.80      246.00     94.52 o 
  -7   3  14       15.00      -31.83     77.33 o 
  -5   3  14      129.27      146.40     98.37 o 
  -3   3  14      135.12       48.16     96.58 o 
 -10   4  14     1561.47     1894.91    145.55 o 
  -8   4  14      348.26      614.12    167.90 o 
  -6   4  14     1689.23     1632.18    203.14 o 
  -4   4  14      320.12      283.24    127.31 o 
  -9   5  14     1586.65     2023.51    218.09 o 
  -7   5  14     1531.76     1687.08    177.72 o 
  -5   5  14      535.91      466.61    178.47 o 
 -10   6  14      724.34      810.18    292.64 o 
  -8   6  14      589.87      926.42    198.23 o 
  -6   6  14      817.98      623.95    147.39 o 
  -4   6  14      816.61      915.43    304.28 o 
  -9   7  14      163.89      126.88    125.60 o 
  -7   7  14      215.31       31.23     76.41 o 
  -5   7  14       12.19      -19.43    104.35 o 
  -8   8  14       27.07        7.92     74.12 o 
  -6   8  14      862.96      351.39    121.54 o 
  -7   9  14     1044.41     1325.45    476.88 o 
                                                 
